# Supplementary material for: Digital twinning of Cellular Capsule Technology: Emerging outcomes from the perspective of porous media mechanics
Source: PLoS One. 2021 Jul 12;16(7):e0254512. doi: 10.1371/journal.pone.0254512 (PMC8274916; doi:10.1371/journal.pone.0254512)
Supplement: S1 Data — (ZIP) [file pone.0254512.s011.zip]

Archive with 6 entries (5 files):
- Data/
- Data/Source_data_notice.pdf
- Data/data_thick_R116_t38.txt
- Data/data_thick_R91_30.txt
- Data/data_thin_R101_t9.txt
- Data/data_thin_R98_t9.txt
