# Supplementary material for: Digital twinning of Cellular Capsule Technology: Emerging outcomes from the perspective of porous media mechanics
Source: PLoS One. 2021 Jul 12;16(7):e0254512. doi: 10.1371/journal.pone.0254512 (PMC8274916; doi:10.1371/journal.pone.0254512)
Supplement: S1 Data — (ZIP) [file pone.0254512.s011.zip › Data/data_thick_R116_t38.txt]

-0.9375	85.3178192180616	149.938338652932
-0.934027777777778	86.2532852652592	149.892405449641
-0.930555555555556	86.2471438372714	149.465968154675
-0.927083333333333	87.6060259849737	149.793424556988
-0.923611111111111	86.0996181464834	149.352518792259
-0.920138888888889	86.9231465463615	149.228334795642
-0.916666666666667	85.9518392464846	149.595266297337
-0.913194444444444	87.8324726396779	149.162652916409
-0.909722222222222	87.9439715433577	148.776853836725
-0.90625	87.324416614663	149.160877329076
-0.902777777777778	86.4097441994345	149.107599877175
-0.899305555555556	88.055329263129	149.513803785529
-0.895833333333333	84.506854224437	149.029425161413
-0.892361111111111	86.4066791002299	149.143120293105
-0.888888888888889	86.4679604406283	149.527974366907
-0.885416666666667	85.4232992719211	149.132465056653
-0.881944444444444	85.9734061569315	149.375570167457
-0.878472222222222	86.6301463422912	149.697916713974
-0.875	85.522455775728	149.952469115564
-0.871527777777778	85.5131647377557	150.12898768064
-0.868055555555556	86.2655668095711	149.65721893857
-0.864583333333333	86.3453542670255	150.104287577909
-0.861111111111111	87.4214168296441	150.300012613868
-0.857638888888889	86.9505646954327	150.091936002239
-0.854166666666667	86.8804788935803	150.389854928085
-0.850694444444444	88.3585913156129	150.150155963266
-0.847222222222222	86.6332035351826	149.775742514248
-0.84375	85.6493322837772	149.901239851069
-0.840277777777778	85.0348612235028	150.333489555319
-0.836805555555556	85.9395128676393	150.555306172053
-0.833333333333333	85.8038058289771	150.671365502361
-0.829861111111111	84.1928646783705	150.627414155944
-0.826388888888889	85.6493322837772	150.474363399242
-0.822916666666667	86.9353334579596	150.264765670788
-0.819444444444444	86.6790484891958	150.444438744741
-0.815972222222222	85.785283690428	150.592243843016
-0.8125	85.9086891828245	150.250664578378
-0.809027777777778	86.2717069260819	150.292963886546
-0.805555555555556	86.3054697585115	150.414508136791
-0.802083333333333	85.5193588752263	150.005446495459
-0.798611111111111	87.2364170064594	150.333489555319
-0.795138888888889	87.151367554618	150.166030216982
-0.791666666666667	86.6087429704161	150.379288029971
-0.788194444444444	87.4698765987923	150.090171408453
-0.784722222222222	86.075005948983	150.058405171953
-0.78125	87.7480009146363	150.058405171953
-0.777777777777778	87.375961386862	149.731528271952
-0.774305555555556	87.7902469369883	149.317048189281
-0.770833333333333	86.4832739908132	149.405708907123
-0.767361111111111	86.9200995514768	148.94765317986
-0.763888888888889	87.4971234243866	149.299309727621
-0.760416666666667	87.9048123685964	149.611199426733
-0.756944444444444	86.9992867359279	149.160877329076
-0.753472222222222	87.7087542452533	149.201710491724
-0.75	85.9580017730562	149.499631860968
-0.746527777777778	87.8987863317517	149.356065389241
-0.743055555555556	88.7056131208444	149.550998697873
-0.739583333333333	87.8776919486609	149.309953057503
-0.736111111111111	87.4971234243866	149.704993458569
-0.732638888888889	87.2273085316753	149.306405365177
-0.729166666666667	87.4940964183341	148.824910964386
-0.725694444444444	87.6966748134035	149.237208508094
-0.722222222222222	87.6725109568276	149.650139934785
-0.71875	87.6694900064638	149.646600307316
-0.715277777777778	87.7751614060003	150.107816412853
-0.711805555555556	88.3675831836782	150.236562162449
-0.708333333333333	88.2656217071513	150.284152512481
-0.704861111111111	87.9831132893108	150.035458707231
-0.701388888888889	87.1635225571254	150.042519531683
-0.697916666666667	88.6399030377953	149.575790167639
-0.694444444444444	88.4843943162105	149.978960144675
-0.690972222222222	88.7682910067468	149.492545394874
-0.6875	88.3316102193609	149.582872690024
-0.684027777777778	88.0312638542993	149.489002035853
-0.680555555555556	88.979874979975	149.288665638938
-0.677083333333333	88.526288921704	149.565165755212
-0.673611111111111	88.3256133009101	149.458880092446
-0.670138888888889	90.0303363729106	149.759826890791
-0.666666666666667	89.7504318466912	150.225984481719
-0.663194444444444	88.9917802349092	150.116638137292
-0.659722222222222	88.4394852160654	149.934805829194
-0.65625	89.2384558716198	149.480143270828
-0.652777777777778	87.8324726396779	149.052526503921
-0.649305555555556	89.0810189312309	149.304631487402
-0.645833333333333	88.0914150494657	149.467740117713
-0.642361111111111	89.3333778033843	149.885337553589
-0.638888888888889	90.3005748582282	150.211879748737
-0.635416666666667	90.0067990296657	150.44267828558
-0.631944444444444	89.4281989820512	150.234799267379
-0.628472222222222	88.0372808232312	149.781047346248
-0.625	90.7161019120281	149.759826890791
-0.621527777777778	89.9655938613438	149.575790167639
-0.618055555555556	89.4607705503978	150.028397550473
-0.614583333333333	90.4558892071224	150.174848521766
-0.611111111111111	89.1196612823854	150.05664018386
-0.607638888888889	90.736536425437	150.068994664586
-0.604166666666667	89.7268210782862	150.003680884238
-0.600694444444444	89.9155336281617	150.44267828558
-0.597222222222222	90.2947087085577	149.952469115564
-0.59375	90.9289789245989	149.457108024364
-0.590277777777778	89.1671981100263	149.093389341308
-0.586805555555556	89.2354879342823	148.901414369596
-0.583333333333333	91.0628650132625	149.201710491724
-0.579861111111111	91.7149266356536	148.719877131953
-0.576388888888889	90.6401619570039	149.198160225564
-0.572916666666667	90.0715119233701	149.614739891726
-0.569444444444444	89.8212269133857	149.398617985956
-0.565972222222222	90.8823636167357	149.895939272693
-0.5625	89.8831268555979	149.450019541919
-0.559027777777778	90.3650773713034	149.199935369204
-0.555555555555556	90.4178179287159	149.529745595156
-0.552083333333333	90.669377159038	149.78281558183
-0.548611111111111	89.4430057107951	149.373797111044
-0.545138888888889	88.4754143198088	148.99032242178
-0.541666666666667	91.0425037444187	149.462424165578
-0.538194444444444	91.2459119728899	149.164428482607
-0.534722222222222	90.7919783496043	149.334784543911
-0.53125	90.5963214891638	149.20881077062
-0.527777777777778	90.4939444687432	148.880068536681
-0.524305555555556	91.2952427180713	149.235433807815
-0.520833333333333	90.4412483043175	148.799994391179
-0.517361111111111	90.4178179287159	149.262052096407
-0.513888888888889	91.8793809199563	148.828470134315
-0.510416666666667	91.836132028796	149.221235445743
-0.506944444444444	90.8707060533711	148.74480712578
-0.503472222222222	91.1297342940296	148.984989434846
-0.5	91.2401066023116	149.405708907123
-0.496527777777778	91.1297342940296	149.302857588552
-0.493055555555556	92.0665580139626	149.375570167457
-0.489583333333333	91.9024386732323	149.278020791291
-0.486111111111111	91.9370144602619	149.673145472932
-0.482638888888889	91.2778349111215	149.189284190538
-0.479166666666667	91.6311436293195	148.74836821239
-0.475694444444444	92.1758085662343	148.714534446699
-0.472222222222222	89.1612573926001	149.194609874921
-0.46875	92.5829196516618	149.20881077062
-0.465277777777778	91.414107345076	148.750148723725
-0.461805555555556	91.1210149968472	148.511369984914
-0.458333333333333	89.3896900090416	148.518503267177
-0.454861111111111	91.7842064591817	148.864057153339
-0.451388888888889	91.9888537733522	148.883626388029
-0.447916666666667	90.8765350219812	149.164428482607
-0.444444444444444	92.1815550085931	149.582872690024
-0.440972222222222	92.5514468656675	150.026632209355
-0.4375	92.3795883733661	149.669606389535
-0.434027777777778	93.3464325632985	149.625360784054
-0.430555555555556	92.0579274483927	150.095465127576
-0.427083333333333	92.5714762402527	149.832317705845
-0.423611111111111	92.9227165419537	149.347198738869
-0.420138888888889	92.1901740005249	149.602347897677
-0.416666666666667	93.3379203424291	149.146671869428
-0.413194444444444	91.7553462231259	149.086283565432
-0.409722222222222	91.622472049013	148.662878590225
-0.40625	92.2102818487085	148.31507027885
-0.402777777777778	92.7286993588693	148.760831344208
-0.399305555555556	91.7842064591817	149.17863225139
-0.395833333333333	92.6429743711827	149.244307098176
-0.392361111111111	92.8942100172034	149.132465056653
-0.388888888888889	90.7540480605369	149.407481584831
-0.385416666666667	92.2160261428644	149.50671799117
-0.381944444444444	91.5183489964424	149.022316335557
-0.378472222222222	90.7686385090259	149.077400869295
-0.375	91.6080175910612	148.986767118368
-0.371527777777778	93.0878822375339	149.481915065833
-0.368055555555556	93.8472870174592	149.073847642641
-0.364583333333333	94.0502612607347	148.945875029509
-0.361111111111111	93.6382161240755	149.114704637262
-0.357638888888889	93.771058405748	148.616551178563
-0.354166666666667	91.7293642471772	149.107599877175
-0.350694444444444	93.9431906149228	149.260277691518
-0.347222222222222	93.7964748264485	149.088060041151
-0.34375	92.8400235058669	149.497860275936
-0.340277777777778	93.3776374009967	149.171530536055
-0.336805555555556	94.5949963932689	148.992100041672
-0.333333333333333	95.503378859827	149.331237441511
-0.329861111111111	94.027730204231	149.166204027669
-0.326388888888889	95.2228739642015	149.460652139517
-0.322916666666667	94.6817512859374	149.910073731873
-0.319444444444444	95.3868334489436	149.535059154022
-0.315972222222222	94.6957365670709	149.575790167639
-0.3125	94.1628356756337	149.096942102251
-0.309027777777778	94.1375181696544	148.661097033657
-0.305555555555556	94.5949963932689	148.579122339233
-0.302083333333333	94.4857399974208	148.952987503549
-0.298611111111111	95.9460644878121	149.411026877152
-0.295138888888889	94.4605090369823	149.432296864714
-0.291666666666667	94.1797102319071	149.064964205454
-0.288194444444444	96.7295799792129	149.139568632206
-0.284722222222222	94.244368040975	149.409254241507
-0.28125	93.6014392284558	148.952987503549
-0.277777777777778	94.0812326530113	149.116480774392
-0.274305555555556	93.8444648397324	149.224785162911
-0.270833333333333	94.5305784101937	148.917421736345
-0.267361111111111	95.3812801154048	149.373797111044
-0.263888888888889	94.0981218431039	149.075624266554
-0.260416666666667	94.6509763936671	149.565165755212
-0.256944444444445	94.1543972633864	149.171530536055
-0.253472222222222	95.3451755632792	148.919200226439
-0.25	94.6957365670709	149.047195742682
-0.246527777777778	93.9319129209307	149.096942102251
-0.243055555555555	95.3118361454303	149.267375184517
-0.239583333333333	94.5893965710711	148.970767202994
-0.236111111111111	96.4334179573778	149.242532482309
-0.232638888888889	95.3201720930997	149.125361142723
-0.229166666666667	94.7600422755122	148.782194284125
-0.225694444444445	96.3977074710884	149.054303381968
-0.222222222222222	95.2367797828664	148.960099637987
-0.21875	95.3090573341891	149.064964205454
-0.215277777777778	95.6557831243441	149.352518792259
-0.211805555555555	95.8797919435635	149.15022336118
-0.208333333333333	95.948824850443	149.4003907478
-0.204861111111111	96.3124982634756	149.100494778539
-0.201388888888889	94.8801490816999	149.579331470751
-0.197916666666667	94.8326831771538	149.091612929089
-0.194444444444445	97.0712319802049	148.595164424793
-0.190972222222222	95.3951628430986	149.032979447183
-0.1875	93.508017531897	148.940540451085
-0.184027777777778	94.9220110511233	148.977878488636
-0.180555555555555	95.6917704841557	149.054303381968
-0.177083333333333	96.4279248971952	149.446475174615
-0.173611111111111	95.9129339396946	149.015207170572
-0.170138888888889	94.6201914919693	148.675348888453
-0.166666666666667	95.0363396850652	148.952987503549
-0.163194444444445	96.0977666867826	149.327690254855
-0.159722222222222	94.0220965964728	149.233659086431
-0.15625	94.874566090193	148.91208613862
-0.152777777777778	94.2106390683322	149.048972684279
-0.149305555555555	94.7935757624747	149.52266055627
-0.145833333333333	95.2061843007722	149.805800745103
-0.142361111111111	95.420146663038	149.327690254855
-0.138888888888889	95.8300574583583	148.871173536313
-0.135416666666667	96.5267521535697	149.244307098176
-0.131944444444445	96.7870618009893	148.760831344208
-0.128472222222222	93.0366552967174	148.54168406876
-0.125	95.2645853306788	148.307927211912
-0.121527777777778	95.3146148756577	148.75370968246
-0.118055555555555	95.458997385988	149.246081692942
-0.114583333333333	96.1528717814464	148.88896300564
-0.111111111111111	96.0950106025579	149.095165732362
-0.107638888888889	96.9319833934767	149.435841568304
-0.104166666666667	94.7292928177936	148.981434004167
-0.100694444444445	97.9404304272054	148.714534446699
-0.097222222222222	97.3926517607123	148.527419388241
-0.09375	95.7498753393753	148.595164424793
-0.090277777777778	95.6890027062188	148.498885916444
-0.086805555555556	96.5349831913875	148.72521962528
-0.083333333333333	93.6523572383903	148.375772463683
-0.079861111111111	96.1501172767755	148.452507327776
-0.076388888888889	96.7487443811347	148.703848500329
-0.072916666666667	96.9511077861642	148.686036883067
-0.069444444444445	96.9593027997274	149.114704637262
-0.065972222222222	97.8971537919295	148.792874603889
-0.0625	97.4035287600494	148.767952665036
-0.059027777777778	96.7377937592115	148.440018308851
-0.055555555555556	97.2810923984606	148.931649062425
-0.052083333333333	96.4389107046814	148.949431308983
-0.048611111111111	98.1727154951096	149.15022336118
-0.045138888888889	98.9733929558852	149.317048189281
-0.041666666666667	100.032759168566	148.839147133441
-0.038194444444445	97.5963937761189	149.160877329076
-0.034722222222222	96.6885006126942	149.02764798674
-0.03125	97.6967499916062	148.858719642847
-0.027777777777778	97.9944993451073	148.400760264013
-0.024305555555556	98.2401371880337	148.643280293575
-0.020833333333333	96.5130321972565	148.45607542592
-0.017361111111111	98.60073166695	148.954765568995
-0.013888888888889	96.7432692251143	148.64149850211
-0.010416666666667	99.0937383989119	149.130689109896
-0.006944444444445	98.9091488470187	148.637934855102
-0.003472222222222	96.8171577065042	148.566643963999
0	98.3586871197152	148.920978695292
0.003472222222222	98.8636173445749	149.17863225139
0.006944444444445	99.4645525693158	149.130689109896
0.010416666666667	96.5459568168852	149.301083668625
0.013888888888889	99.1685463005118	149.175081435984
0.017361111111111	99.3606508535036	149.247856266607
0.020833333333333	98.5873003375683	149.191059439789
0.024305555555556	98.5899867498292	148.787534539839
0.027777777777778	99.5151320552033	148.682474303563
0.03125	99.4405848860504	148.963655577869
0.034722222222222	99.9347488417172	149.396845203077
0.038194444444445	98.6866488876232	149.032979447183
0.041666666666667	98.1619237268572	148.657533856469
0.045138888888889	101.28780558191	149.056080238832
0.048611111111111	98.0053095491495	148.801774284773
0.052083333333333	101.193628150497	149.198160225564
0.055555555555556	99.9638970846709	148.775073644992
0.059027777777778	99.8790785747623	148.71631536311
0.0625	101.481118052754	148.700286347557
0.065972222222222	98.6168468475213	148.523853004045
0.069444444444444	101.057439138433	148.9974327741
0.072916666666667	98.7912594739604	148.9974327741
0.076388888888889	99.499162363685	148.830249687361
0.079861111111111	100.053937967124	149.311726872056
0.083333333333333	99.403290336575	148.993877640356
0.086805555555556	100.15447610082	148.871173536313
0.090277777777778	101.629770203854	149.352518792259
0.09375	99.9320985798633	148.871173536313
0.097222222222222	101.264269435296	149.080954011261
0.100694444444444	100.045996443057	149.031202314894
0.104166666666667	98.7966211335923	148.64149850211
0.107638888888889	100.455486778632	148.945875029509
0.111111111111111	100.027463768272	149.359611902008
0.114583333333333	99.3579852782364	149.146671869428
0.118055555555556	100.821292651276	149.274472340055
0.121527777777778	101.360994199364	149.29398777814
0.125	101.59849308877	148.88540528182
0.128472222222222	102.20667041149	149.15022336118
0.131944444444444	101.687086595513	149.448247368775
0.135416666666667	101.619345568458	149.283343309995
0.138888888888889	101.851041465583	149.279794985278
0.142361111111111	102.429281126153	149.29576178238
0.145833333333333	102.082211484108	149.262052096407
0.149305555555556	102.411179739564	149.212360783368
0.152777777777778	101.248575631338	148.751929213748
0.15625	102.147052764758	149.247856266607
0.159722222222222	101.97058803291	149.465968154675
0.163194444444444	100.542453256447	149.025870790873
0.166666666666667	101.814629866643	149.221235445743
0.170138888888889	101.217180723411	149.210585787552
0.173611111111111	103.443024065281	149.322369316874
0.177083333333333	101.697504287026	149.605888572144
0.180555555555556	102.687523975312	149.416344657905
0.184027777777778	102.741672505823	149.62182057038
0.1875	102.98370269399	149.324142983935
0.190972222222222	101.757385315693	149.159101720605
0.194444444444444	101.185776074587	149.535059154022
0.197916666666667	102.408593566007	149.671375941694
0.201388888888889	103.253384768403	149.703224303783
0.204861111111111	103.489099998207	149.529745595156
0.208333333333333	103.742151833848	149.428752077038
0.211805555555556	103.775335028985	149.839388102834
0.215277777777778	103.586304107926	149.44115846604
0.21875	103.586304107926	148.945875029509
0.222222222222222	102.550736260914	149.398617985956
0.225694444444444	103.532597328697	149.591725371452
0.229166666666667	103.353373171437	149.595266297337
0.232638888888889	102.558483832886	149.169755054393
0.236111111111111	102.447379314415	149.166204027669
0.239583333333333	102.310270529732	149.62713085948
0.243055555555556	103.358498174448	149.226559989831
0.246527777777778	102.993989234763	149.501403425006
0.25	104.149824695834	149.34010503954
0.253472222222222	103.606756510338	149.648370131516
0.256944444444444	102.772601714042	149.71030079749
0.260416666666667	103.958927096489	149.623590687688
0.263888888888889	102.821553933129	149.758058383775
0.267361111111111	103.330307512268	149.646600307316
0.270833333333333	102.563648555731	149.24075784534
0.274305555555556	102.491318752267	149.628900913966
0.277777777777778	104.411421936384	149.566936543026
0.28125	104.426640411665	149.704993458569
0.284722222222222	104.581235869752	149.442930723249
0.288194444444444	104.624279147968	149.761595376924
0.291666666666667	104.195588077623	149.306405365177
0.295138888888889	105.436250978051	149.639520801194
0.298611111111111	105.514092443788	150.014274239854
0.302083333333333	104.185420174396	149.770437494351
0.305555555555556	103.892667385776	149.788120163334
0.309027777777778	103.956379427005	149.765132286539
0.3125	103.925802521762	149.308179221877
0.315972222222222	104.512836580209	149.641290709125
0.319444444444444	103.440463689451	149.913607138441
0.322916666666667	104.21337952112	149.715607948269
0.326388888888889	103.55050268346	150.203063618027
0.329861111111111	104.030236511016	149.724452781527
0.333333333333333	103.542829339132	149.237208508094
0.336805555555556	105.066346641118	149.191059439789
0.340277777777778	104.3352962632	149.648370131516
0.34375	103.350810574628	149.673145472932
0.347222222222222	105.267816330726	149.827014689143
0.350694444444444	104.187962243231	149.473055880787
0.354166666666667	105.473923376968	149.858829974511
0.357638888888889	103.068535952816	149.403936208383
0.361111111111111	103.309800380831	149.880036412821
0.364583333333333	104.375903531587	149.644830462184
0.368055555555556	105.139424011538	150.049580023877
0.371527777777778	104.347987732096	149.864131865414
0.375	103.483981463199	149.641290709125
0.378472222222222	103.176404675119	149.628900913966
0.381944444444444	103.476303185952	149.205260673408
0.385416666666667	102.369793122501	149.430524481387
0.388888888888889	104.614152911093	149.929506437503
0.392361111111111	104.710312622999	149.526203117677
0.395833333333333	104.644528682032	149.920673701746
0.399305555555556	104.586300704289	150.132515935013
0.402777777777778	102.903947138264	149.651909717124
0.40625	103.376433684127	149.481915065833
0.409722222222222	103.650204465692	149.00987507425
0.413194444444444	104.226085835653	149.194609874921
0.416666666666667	103.948736043911	149.664297607524
0.420138888888889	104.776055261342	149.789888315423
0.423611111111111	104.035328170295	149.302857588552
0.427083333333333	105.237620465594	149.109376098933
0.430555555555556	103.818712434537	149.109376098933
0.434027777777778	104.507768185329	149.034756558281
0.4375	105.066346641118	149.302857588552
0.440972222222222	104.765943694511	148.9974327741
0.444444444444444	104.093864351257	149.462424165578
0.447916666666667	105.659577295051	149.961299978568
0.451388888888889	105.556755328228	149.572248780682
0.454861111111111	104.231167927756	149.304631487402
0.458333333333333	105.769811625809	149.758058383775
0.461805555555556	105.134385823644	149.86059729232
0.465277777777778	106.403931880759	150.282390175672
0.46875	105.541699808814	149.963066088766
0.472222222222222	103.938543992113	149.58818436175
0.475694444444444	106.276912102882	150.079583410033
0.479166666666667	105.729739712408	150.012508732533
0.482638888888889	105.463878719703	149.582872690024
0.486111111111111	105.749777567172	150.054875175006
0.489583333333333	106.177182420988	149.676684472648
0.493055555555556	105.802358880225	150.028397550473
0.496527777777778	105.184756843122	149.533287988712
0.5	104.449463967038	149.595266297337
0.503472222222222	106.935272051589	150.083112825835
0.506944444444444	105.154537126876	150.097229659128
0.510416666666667	105.689652605863	149.869433568753
0.513888888888889	105.566791148304	149.602347897677
0.517361111111111	104.53310770227	149.333011003243
0.520833333333333	105.85241203795	149.536830298353
0.524305555555556	105.749777567172	149.270923804466
0.527777777777778	107.026871810618	149.763363842173
0.53125	105.22251928352	149.804032780829
0.534722222222222	104.515370685479	149.832317705845
0.538194444444444	105.214967879698	150.005446495459
0.541666666666667	105.589368255919	149.961299978568
0.545138888888889	106.632682944734	149.641290709125
0.548611111111111	105.60441697947	150.017805192161
0.552083333333333	104.545775157595	149.683762221061
0.555555555555556	106.117299623112	149.566936543026
0.559027777777778	105.621971113708	149.409254241507
0.5625	103.23542788094	149.740372164831
0.565972222222222	106.039900958893	149.883570527499
0.569444444444444	103.885019315042	149.920673701746
0.572916666666667	104.629341898891	149.655449219016
0.576388888888889	106.162214888208	149.372024033584
0.579861111111111	106.587965931073	149.708531705422
0.583333333333333	106.590450701763	149.602347897677
0.586805555555556	105.453833105667	150.038989160992
0.590277777777778	103.634871973145	149.947170348124
0.59375	106.3790379956	150.259477916211
0.597222222222222	105.411128565681	149.761595376924
0.600694444444444	106.284388056612	150.25771529
0.604166666666667	105.859917970385	150.335251293105
0.607638888888889	105.373433716789	150.344059672369
0.611111111111111	106.677381213925	150.023101464801
0.614583333333333	106.540744277357	150.414508136791
0.618055555555556	107.778985110521	150.296488291529
0.621527777777778	108.257106142579	150.190720165627
0.625	108.974000008973	150.437396784488
0.628472222222222	104.839230458678	149.948936624742
0.631944444444444	106.124786820734	150.016039726396
0.635416666666667	103.125052688724	149.804032780829
0.638888888888889	106.481065939512	150.123695143602
0.642361111111111	106.888203832775	150.500762564949
0.645833333333333	104.555908016853	150.007212085898
0.649305555555556	106.024914046097	150.43211509797
0.652777777777778	108.564926035286	150.428593870599
0.65625	107.256763615891	150.530676022591
0.659722222222222	108.301133978525	150.440917805818
0.663194444444444	108.457532646915	150.55706531426
0.666666666666667	106.664966906914	150.23127341518
0.670138888888889	108.142060063282	150.467322839482
0.673611111111111	106.964988676325	150.555306172053
0.677083333333333	108.842679615807	150.764499982161
0.680555555555556	107.729827075986	150.456761382103
0.684027777777778	106.164709623546	150.01957063715
0.6875	107.5132647046	150.053110145392
0.690972222222222	108.350032813407	150.389854928085
0.694444444444444	107.938594106825	150.252427287301
0.697916666666667	107.046666858054	150.068994664586
0.701388888888889	107.55513459909	150.564101677554
0.704861111111111	108.516124034242	150.523638096785
0.708333333333333	107.734743888799	150.488443530591
0.711805555555556	107.754408896518	150.188956732472
0.715277777777778	108.601513144482	150.509561257879
0.71875	107.953315348105	150.588726359947
0.722222222222222	108.652714399524	150.815436013152
0.725694444444444	107.823208179513	150.659060417802
0.729166666666667	108.178790189919	150.966386640387
0.732638888888889	108.720945230757	150.736389976559
0.736111111111111	108.939969181257	150.76098651809
0.739583333333333	107.972940547621	150.479643602887
0.743055555555556	107.286391192612	150.289439398912
0.746527777777778	108.129813915139	150.738147005484
0.75	109.119726204071	151.026023180209
0.753472222222222	109.354906138529	150.537713619361
0.756944444444444	108.686835169338	150.650270456335
0.760416666666667	108.713636832849	150.834752077016
0.763888888888889	108.110217192778	150.363436290431
0.767361111111111	108.662464284181	150.470843160541
0.770833333333333	108.794002207462	150.732875857267
0.774305555555556	109.616162314593	150.637963648596
0.777777777777778	108.718509152709	150.553547009292
0.78125	108.066111574355	151.0418053817
0.784722222222222	109.308879815028	150.604554386796
0.788194444444444	109.94667739208	150.778553019731
0.791666666666667	110.055024175319	150.927785734303
0.795138888888889	109.359749887835	150.736389976559
0.798611111111111	109.876797298573	150.703002534837
0.802083333333333	108.830512304874	150.678396528078
0.805555555555556	110.139220208271	151.047065749085
0.809027777777778	109.804460747931	151.048819164169
0.8125	109.313725603784	150.792604747635
0.815972222222222	109.729662882077	151.010239329307
0.819444444444444	110.345829026309	151.131206726225
0.822916666666667	110.254584499706	150.952351089349
0.826388888888889	110.242573018751	150.469083010306
0.829861111111111	110.446590539186	150.961123461671
0.833333333333333	109.888848760917	151.054079287302
0.836805555555556	110.336227892642	150.834752077016
0.840277777777778	110.377026942948	150.96989532426
0.84375	110.372227837446	150.961123461671
0.847222222222222	110.460977537863	150.745174916391
0.850694444444444	109.777925403272	151.090895021666
0.854166666666667	109.567828539892	150.929540535116
0.857638888888889	109.38154410532	150.750445634559
0.861111111111111	109.850279427474	151.160995424455
0.864583333333333	109.65964449718	150.775039883134
0.868055555555556	109.517055118523	150.945332824422
0.871527777777778	110.516110349111	151.211797895133
0.875	109.802048708857	150.729361656045
0.878472222222222	110.071868534159	150.968140992517
0.881944444444444	110.204127482092	151.089142094879
0.885416666666667	110.393822169248	151.456811501175
0.888888888888889	109.492869023593	150.962877874965
0.892361111111111	110.389023793909	151.285343642091
0.895833333333333	110.494539916516	151.153986847141
0.899305555555556	110.944251107947	151.302849265047
0.902777777777778	112.107892674362	150.980420886642
0.90625	110.544864378569	150.72760452471
0.909722222222222	111.703182535383	150.759229755349
0.913194444444444	111.7079244615	150.648512402497
0.916666666666667	110.484951705815	150.444438744741
0.920138888888889	111.337447736001	150.897950998257
0.923611111111111	112.508793041958	150.910236603895
0.927083333333333	111.453948081551	150.732875857267
0.930555555555556	111.199391627986	150.783822571152
0.934027777777778	111.385013614933	150.393377062468
0.9375	111.698440407956	150.671365502361
0.940972222222222	110.753107836192	150.720575794518
0.944444444444444	111.9447646639	151.157491176418
0.947916666666667	112.058270157864	151.210046369932
0.951388888888889	112.781530631675	150.715304031761
0.954861111111111	111.510965068569	151.07511794837
0.958333333333333	111.380257941143	150.657302466536
0.961805555555556	111.627284322077	150.887419682964
0.965277777777778	112.24719091942	151.218803793063
0.96875	111.185100177787	151.022515800346
0.972222222222222	110.638263364256	150.908481578611
0.975694444444444	111.703182535383	150.776796461664
0.979166666666667	111.790875608666	150.808411376524
0.982638888888889	111.537088113421	150.694215136504
0.986111111111111	112.25190986466	150.86108817836
0.989583333333333	112.715757843075	151.306350146598
0.993055555555556	111.788506430091	151.152234652036
0.996527777777778	110.963347325844	150.941823569587
1	112.654648726172	150.85406566756
1.00347222222222	113.460506350391	151.175011604316
1.00694444444444	112.70870848206	150.782066074474
1.01041666666667	113.184724951994	151.10141215534
1.01388888888889	112.795619810847	151.236317118015
1.01736111111111	112.114979812383	151.350104333379
1.02083333333333	110.499333709873	151.031284097282
1.02430555555556	112.211792504517	150.910236603895
1.02777777777778	112.372176012683	151.28184227442
1.03125	112.593506442848	150.803142684316
1.03472222222222	112.574686751698	150.583449981285
1.03819444444444	112.574686751698	150.757472972137
1.04166666666667	112.574686751698	151.045312313645
1.04513888888889	112.574686751698	150.862843754983
1.04861111111111	112.574686751698	150.729361656045
1.05208333333333	112.574686751698	150.324680556691
1.05555555555556	112.574686751698	150.597519913573
1.05902777777778	112.574686751698	150.495483102272
1.0625	112.574686751698	150.36167488288
1.06597222222222	112.574686751698	150.558824435912
1.06944444444444	112.574686751698	150.971649635617
1.07291666666667	112.574686751698	150.683669582067
1.07638888888889	112.574686751698	150.410986497229
1.07986111111111	112.574686751698	150.484923621261
1.08333333333333	112.574686751698	150.407464775211
1.08680555555556	112.574686751698	150.899706146016
1.09027777777778	112.574686751698	150.627414155944
1.09375	112.574686751698	150.836507960163
1.09722222222222	112.574686751698	150.85406566756
1.10069444444444	112.574686751698	150.78909193842
1.10416666666667	112.574686751698	151.004977679048
1.10763888888889	113.528180581974	150.521878563916
1.11111111111111	113.9357064117	150.72760452471
1.11458333333333	112.501730712524	150.722333007795
1.11805555555556	112.541744719462	151.061092499892
1.12152777777778	112.501730712524	151.48828450006
1.125	111.861927633132	151.197785125397
1.12847222222222	114.22590612787	151.071611708324
1.13194444444444	112.520562605979	150.955860099451
1.13541666666667	112.621730082941	150.829484304926
1.13888888888889	113.82872668786	151.302849265047
1.14236111111111	113.900832759507	150.90497146681
1.14583333333333	113.796147679248	151.367602466779
1.14930555555556	110.544864378569	151.505766674365
1.15277777777778	113.521181670244	151.309850947148
1.15625	112.957519062448	151.593147304444
1.15972222222222	112.94813993518	151.687461847291
1.16319444444444	112.221233173598	151.206543258662
1.16666666666667	113.390456021832	151.344854498856
1.17013888888889	112.964552896863	151.505766674365
1.17361111111111	112.7650910311	151.32910390254
1.17708333333333	112.87307886031	151.502270400888
1.18055555555556	112.87307886031	151.306350146598
1.18402777777778	112.84961203562	151.661269246467
1.1875	113.917108459091	151.725869482658
1.19097222222222	113.97986438702	151.477794227014
1.19444444444444	113.474511226868	151.781717784717
1.19791666666667	113.838033263519	151.491781096317
1.20138888888889	112.098442460009	151.460308824013
1.20486111111111	111.106464342323	151.089142094879
1.20833333333333	113.222158406224	151.463806066099
1.21180555555556	112.950484790011	151.20128843958
1.21527777777778	112.957519062448	151.393845874807
1.21875	113.329710713111	151.026023180209
1.22222222222222	113.01143393843	151.287094295539
1.22569444444444	112.013354653016	151.153986847141
1.22916666666667	108.776959968304	151.019008339026
1.23263888888889	110.119981076248	151.47080030803
1.23611111111111	111.368367868204	151.036544831106
1.23958333333333	112.819097866137	151.266085116949
1.24305555555556	112.492313583582	151.25207737666
1.24652777777778	110.917988440133	151.528490485611
1.25	113.191744667636	151.877659071924
1.25347222222222	113.525847659341	151.683969761838
1.25694444444444	111.987342705883	151.44631904808
1.26041666666667	112.313238110142	151.250326317908
1.26388888888889	112.018083448993	151.556453576063
1.26736111111111	111.510965068569	151.874171359729
1.27083333333333	111.442065870824	151.491781096317
1.27430555555556	111.432559189991	151.561696081161
1.27777777777778	110.917988440133	151.980510574816
1.28125	112.565275726204	152.210367341232
1.28472222222222	111.769551193595	151.731106134218
1.28819444444444	112.393386091708	151.367602466779
1.29166666666667	110.434599941878	151.330854049752
1.29513888888889	111.82640726401	150.989191628128
1.29861111111111	110.793753373385	151.02426950046
1.30208333333333	111.023001836538	150.817192121186
1.30555555555556	109.219193943176	151.122444226915
1.30902777777778	113.476845204906	151.227560709062
1.3125	108.956985923732	151.206543258662
1.31597222222222	112.261347160054	151.381599517225
1.31944444444444	109.340373603152	151.239819539644
1.32291666666667	111.285101787129	151.264334220352
1.32638888888889	112.233032893222	151.020762079869
1.32986111111111	109.46141911083	150.880398397726
1.33333333333333	111.054009518147	151.367602466779
1.33680555555556	112.595858683067	151.253828415141
1.34027777777778	111.850088763452	151.266085116949
1.34375	111.850088763452	151.085636180292
1.34722222222222	111.641519167429	151.187274695776
1.35069444444444	111.897436726782	151.315101996109
1.35416666666667	110.726799832189	150.954105604596
1.35763888888889	112.499376504191	151.248575238883
1.36111111111111	112.478186411843	151.441072548922
1.36458333333333	112.56762855634	151.420084734452
1.36805555555556	112.56762855634	151.554706034065
1.37152777777778	112.114979812383	151.248575238883
1.375	112.837876793131	151.250326317908
1.37847222222222	109.248289320136	151.115433861636
1.38194444444444	109.248289320136	151.211797895133
1.38541666666667	111.201773357783	151.125949287606
1.38888888888889	109.342795826513	151.309850947148
1.39236111111111	110.532884441998	151.46205745515
1.39583333333333	112.828487720325	151.337854436204
1.39930555555556	111.249397245772	151.220555216831
1.40277777777778	110.853499149113	151.479542656304
1.40625	113.78218239139	151.477794227014
1.40972222222222	113.984511599808	151.348354408772
1.41319444444444	112.537037927685	151.376350774977
1.41666666666667	113.490848065154	151.717141328396
1.42013888888889	110.93708917877	151.675239196456
1.42361111111111	110.93708917877	151.484787823094
1.42708333333333	114.102951575357	151.626338740396
1.43055555555556	111.548960202366	151.264334220352
1.43402777777778	112.315596220058	151.204791672593
1.4375	113.924083047111	151.301098793895
1.44097222222222	111.710295349076	151.423582905543
1.44444444444444	111.375502064289	151.41483732628
1.44791666666667	113.800802394361	151.48828450006
1.45138888888889	110.237768059915	151.657776557901
1.45486111111111	110.698093060804	151.518002996206
1.45833333333333	108.876740852634	151.173259652901
1.46180555555556	108.876740852634	151.152234652036
1.46527777777778	108.876740852634	151.455062809471
1.46875	111.996802294758	151.341354508002
1.47222222222222	111.615420564158	151.381599517225
1.47569444444444	111.653380152235	151.434076933963
1.47916666666667	111.771920773955	151.821846062273
1.48263888888889	113.189404810793	151.57392788791
1.48611111111111	112.067723759784	151.666508128506
1.48958333333333	112.067723759784	151.631578829287
1.49305555555556	111.292241320842	151.558201097912
1.49652777777778	113.432491410124	151.542472675817
1.5	112.379246483815	151.58965304632
1.50347222222222	110.982440257947	151.518002996206
1.50694444444444	113.472177200823	151.844522571666
1.51041666666667	113.472177200823	151.542472675817
1.51388888888889	113.472177200823	151.680477595988
1.51736111111111	113.472177200823	152.13552789682
1.52083333333333	113.163663192405	152.370365486403
1.52430555555556	113.26191789543	152.091999662718
1.52777777777778	115.257682169161	152.38427042944
1.53125	112.155131801975	152.100706306092
1.53472222222222	115.546853845913	152.479832587135
1.53819444444444	113.546842237493	152.220807129126
1.54166666666667	113.931057208164	152.314733020311
1.54513888888889	115.970124764029	152.491990747619
1.54861111111111	115.170329159496	152.053684509153
1.55208333333333	113.682047624235	152.445089642693
1.55555555555556	116.373650995522	152.354720908561
1.55902777777778	115.082909845059	152.766160389873
1.5625	110.119981076248	152.478095627926
1.56597222222222	110.119981076248	152.076326448497
1.56944444444444	110.119981076248	152.269516675293
1.57291666666667	114.026327991896	152.547558569723
1.57638888888889	115.016150402626	152.675981697257
1.57986111111111	115.471188401246	152.597899430331
1.58333333333333	112.912961269258	152.259080227215
1.58680555555556	114.721023878777	152.511094470105
1.59027777777778	115.910731389561	152.656898609017
1.59375	114.725641069284	152.549294738011
1.59722222222222	116.573754337793	152.210367341232
1.60069444444444	116.095664472333	152.689858808874
1.60416666666667	116.170923178587	152.641283398657
1.60763888888889	116.689566260097	152.151195012653
1.61111111111111	115.236999282665	152.606577210674
1.61458333333333	115.096717308946	152.703734659395
1.61805555555556	113.362423770224	152.250382640667
1.62152777777778	114.575487136011	152.389484455974
1.625	114.76257190593	152.340813268384
1.62847222222222	116.519214779579	152.11637700835
1.63194444444444	115.995243575252	152.389484455974
1.63541666666667	116.043182570954	152.760959220017
1.63888888888889	114.232861861978	152.982718617052
1.64236111111111	115.988393529859	152.547558569723
1.64583333333333	113.287637188039	152.82682762565
1.64930555555556	114.223587455706	152.491990747619
1.65277777777778	117.214952773528	152.783496343945
1.65625	113.198763947969	152.352982522968
1.65972222222222	116.159523478522	152.748822468287
1.66319444444444	116.646434081027	152.460724947453
1.66666666666667	117.266910259362	152.255601252218
1.67013888888889	115.523930156798	152.514567617105
1.67361111111111	117.294009376253	152.851087777819
1.67708333333333	117.668240190384	152.663838189828
1.68055555555556	113.996128802932	152.55103088654
1.68402777777778	116.712261004513	152.842423879807
1.6875	116.510122371077	153.190326500259
1.69097222222222	113.184724951994	152.733216656083
1.69444444444444	116.175482745407	152.283430826797
1.69791666666667	115.874166489159	152.35124411754
1.70138888888889	115.549145964695	152.479832587135
1.70486111111111	116.700914183984	152.79909702094
1.70833333333333	115.82158422108	152.365150805606
1.71180555555556	113.744933241187	152.065876741563
1.71527777777778	114.033295899751	151.982253220774
1.71875	114.529246320852	152.359935946332
1.72222222222222	115.549145964695	152.366889052368
1.72569444444444	116.293968735148	152.754024051392
1.72916666666667	115.174928338028	152.665573035743
1.73263888888889	116.709991728661	152.847622277546
1.73611111111111	116.241576366181	152.627401870491
1.73958333333333	116.537397468377	152.245163850235
1.74305555555556	115.679721661238	151.994451183044
1.74652777777778	116.496482427727	152.088516865807
1.75	117.165232748906	152.104188823896
1.75347222222222	114.820252558091	152.020586377828
1.75694444444444	117.018209261642	152.394698304115
1.76041666666667	117.859404399639	152.625666590698
1.76388888888889	117.451962943445	152.23472573265
1.76736111111111	117.866145707249	152.17034151922
1.77083333333333	117.785224551065	152.272995332365
1.77430555555556	116.77124669758	151.980510574816
1.77777777777778	116.603285947133	152.450301589119
1.78125	116.432808230967	152.154676374871
1.78472222222222	116.205115568933	152.379056224495
1.78819444444444	114.787954963756	152.004905800189
1.79166666666667	116.77124669758	152.464199241875
1.79513888888889	114.806411844523	152.163379431944
1.79861111111111	117.677243116195	152.025812877627
1.80208333333333	115.170329159496	152.448564293442
1.80555555555556	115.096717308946	152.752290210038
1.80902777777778	115.078306988949	152.422502482107
1.8125	114.956264148232	152.864948993271
1.81597222222222	117.492545252612	152.533668512005
1.81944444444444	117.492545252612	152.717609249162
1.82291666666667	113.523514688765	152.312994178327
1.82638888888889	116.125317663864	152.500674554507
1.82986111111111	115.521637537698	152.935968004459
1.83333333333333	116.857402998731	153.107317128017
1.83680555555556	117.924554230254	152.63781313497
1.84027777777778	117.924554230254	152.379056224495
1.84375	114.429765293448	152.399911973882
1.84722222222222	116.784854549709	152.894399903668
1.85069444444444	118.018845396111	152.937699763474
1.85416666666667	118.757099566967	152.557975283079
1.85763888888889	118.757099566967	152.55103088654
1.86111111111111	118.115303607703	152.911721318932
1.86458333333333	117.791970104034	152.842423879807
1.86805555555556	118.665626947373	152.561447362811
1.87152777777778	118.222884931204	152.944626603451
1.875	118.618747800251	152.580542389039
1.87847222222222	118.808382640432	152.613519079679
1.88194444444444	118.732565049615	152.714140719897
1.88541666666667	118.36841211979	152.764426686263
1.88888888888889	117.404599186551	152.904792988291
1.89236111111111	117.524099582509	152.467673457128
1.89583333333333	117.015945919006	152.443352287619
1.89930555555556	117.251099548815	152.889203096418
1.90277777777778	117.704247761954	152.790430174821
1.90625	117.70199761145	152.838958183087
1.90972222222222	116.387305334031	152.792163583373
1.91319444444444	118.576317363752	152.8077633755
1.91666666666667	118.576317363752	152.359935946332
1.92013888888889	114.764879688628	152.521513673839
1.92361111111111	117.451962943445	152.526723008802
1.92708333333333	118.524933880903	152.187745344006
1.93055555555556	118.386310794844	152.283430826797
1.93402777777778	118.670090662206	152.778295764273
1.9375	117.33013179598	152.825094610272
1.94097222222222	116.494208948566	152.509357866945
1.94444444444444	117.479019373876	152.847622277546
1.94791666666667	118.397496092702	152.989643418731
1.95138888888889	117.697497181387	153.050222068596
1.95486111111111	117.976199203402	152.625666590698
1.95833333333333	117.652483412509	152.445089642693
1.96180555555556	118.148933294228	152.710672111851
1.96527777777778	117.616459993595	152.993105702034
1.96875	117.490291047624	152.698531363213
1.97222222222222	116.002093216144	152.92038129081
1.97569444444444	115.929009514943	152.832026553877
1.97916666666667	116.893660338418	153.119425464277
1.98263888888889	117.230768359129	152.818162352229
1.98611111111111	117.881873925781	153.069256121352
1.98958333333333	117.881873925781	152.880541358441
1.99305555555556	118.839587589228	153.21107181609
1.99652777777778	118.687943842789	153.428728280321
2	118.236325713996	153.911307305747
2.00347222222222	118.133240631893	153.852789166104
2.00694444444444	117.72224741764	154.09016601539
2.01041666666667	119.171191154305	153.659865912511
2.01388888888889	118.650002623017	153.51156385378
2.01736111111111	117.515084924247	153.968083054433
2.02083333333333	117.976199203402	153.62883779285
2.02430555555556	118.56961643315	153.546065486763
2.02777777777778	119.128957482996	153.790804513314
2.03125	118.694638093192	153.699503838911
2.03472222222222	118.694638093192	153.77185977465
2.03819444444444	119.461974842313	153.644352635938
2.04166666666667	118.953193534009	153.854510605544
2.04513888888889	119.002166537145	153.95088049323
2.04861111111111	118.529402894116	154.241346003693
2.05208333333333	117.535366933053	153.82696526281
2.05555555555556	118.714718579493	153.945719350023
2.05902777777778	118.341559031396	153.489133633533
2.0625	118.489175707179	153.157474003411
2.06597222222222	118.489175707179	153.52881563944
2.06944444444444	117.28723518402	153.868281427733
2.07291666666667	116.314463672864	153.390747025762
2.07638888888889	117.573667848182	152.894399903668
2.07986111111111	116.900457337678	153.077907181122
2.08333333333333	118.881924061348	152.823361575242
2.08680555555556	117.131320631509	152.873611614704
2.09027777777778	117.501561640105	153.249097601357
2.09375	118.23184562284	153.620217758516
2.09722222222222	117.650232271972	153.378660108733
2.10069444444444	117.036314426994	152.955016275239
2.10416666666667	118.386310794844	153.26810695617
2.10763888888889	117.643478591906	153.590906023068
2.11111111111111	118.540574690034	153.978403668652
2.11458333333333	118.144449889111	153.589181629128
2.11805555555556	117.875133517671	153.136721426725
2.12152777777778	118.917564136816	152.890935385128
2.125	118.074935340533	152.880541358441
2.12847222222222	118.562915123826	153.294025004734
2.13194444444444	116.893660338418	153.721903363146
2.13541666666667	116.893660338418	153.242184524053
2.13888888888889	117.61871178051	153.342393641278
2.14236111111111	117.938029012247	152.858018542663
2.14583333333333	118.33036844603	153.041569443856
2.14930555555556	117.15845111071	152.752290210038
2.15277777777778	116.521487770846	153.247369361267
2.15625	118.059232842247	153.402832990439
2.15972222222222	117.479019373876	153.878608735632
2.16319444444444	116.539670105008	153.563313396401
2.16666666666667	118.19599878032	153.131532843114
2.17013888888889	117.61871178051	153.295752718833
2.17361111111111	116.775782824481	153.509838568581
2.17708333333333	118.556213435715	153.313028788976
2.18055555555556	117.848168030011	153.375206528914
2.18402777777778	113.993805457021	153.549515223684
2.1875	116.024922431962	153.49776102921
2.19097222222222	118.56961643315	153.871723940714
2.19444444444444	117.420389228302	153.427002063636
2.19791666666667	117.893107082906	153.252554023068
2.20138888888889	118.240805635404	153.615045505735
2.20486111111111	117.980689002243	153.833852060891
2.20833333333333	117.343674836574	153.394200255696
2.21180555555556	117.343674836574	153.427002063636
2.21527777777778	116.582841783577	153.418370688868
2.21875	116.582841783577	153.587457215827
2.22222222222222	116.582841783577	153.673654176972
2.22569444444444	116.582841783577	153.502937233869
2.22916666666667	117.194615313017	153.713288547803
2.23263888888889	118.873012372875	153.602976238607
2.23611111111111	118.950967009343	154.005921925269
2.23958333333333	119.160078481545	153.680547845295
2.24305555555556	116.79392557031	153.985283693842
2.24652777777778	119.173413564509	154.234477400822
2.25	117.656985564368	153.964642695957
2.25347222222222	118.522699311106	153.993883293074
2.25694444444444	117.715497869292	153.799414986729
2.26041666666667	118.681249214795	153.525365437396
2.26388888888889	117.589435187205	153.642628841851
2.26736111111111	117.589435187205	153.240456205998
2.27083333333333	118.054746030546	153.160932492816
2.27430555555556	118.922018395236	153.451167330123
2.27777777777778	117.906585458791	153.590906023068
2.28125	117.519592339815	153.816634487549
2.28472222222222	115.310521580141	153.658142292458
2.28819444444444	118.175830152968	153.456345106425
2.29166666666667	118.567382705459	153.794248760529
2.29513888888889	117.850415389642	153.364845322836
2.29861111111111	119.166746209556	153.243912822616
2.30208333333333	117.503815628877	153.3285755878
2.30555555555556	118.919791286881	153.561588692614
2.30902777777778	118.839587589228	153.652971316289
2.3125	118.33932099898	153.38211361079
2.31597222222222	118.157899594104	153.406285948314
2.31944444444444	118.151174932988	153.880329886231
2.32291666666667	117.602948366678	154.272250932239
2.32638888888889	119.191191354354	153.828686991235
2.32986111111111	118.942060493886	153.737408814259
2.33333333333333	117.260134501596	153.563313396401
2.33680555555556	117.30529882731	154.0540670464
2.34027777777778	118.079421385076	153.589181629128
2.34375	116.505575900728	153.599527702382
2.34722222222222	117.652483412509	153.50811326399
2.35069444444444	117.194615313017	153.696057468513
2.35416666666667	117.153929800487	153.442537314688
2.35763888888889	117.237545814114	153.34757509032
2.36111111111111	117.237545814114	153.568487391541
2.36458333333333	118.886379655078	153.873445168323
2.36805555555556	118.696869426095	153.411465239403
2.37152777777778	118.2296055136	153.566762745864
2.375	118.390785040798	153.416644355641
2.37847222222222	118.86410001626	153.39937995484
2.38194444444444	117.359473075346	153.871723940714
2.38541666666667	119.21563148668	153.454619200402
2.38888888888889	119.426497233737	153.697780663372
2.39236111111111	114.748724235061	153.847624732217
2.39583333333333	119.268938027997	153.634009581299
2.39930555555556	117.571415198564	153.195513092586
2.40277777777778	117.571415198564	153.554689683752
2.40625	119.388790723135	153.216257706158
2.40972222222222	118.627678589889	153.295752718833
2.41319444444444	118.609816338165	153.740854257695
2.41666666666667	117.30529882731	153.878608735632
2.42013888888889	116.97746239397	153.894098398048
2.42361111111111	116.616913398351	153.427002063636
2.42708333333333	118.453406738942	153.801137023566
2.43055555555556	118.453406738942	153.573661212367
2.43402777777778	117.492545252612	153.454619200402
2.4375	117.492545252612	153.539165780392
2.44097222222222	118.703563173143	153.373479709842
2.44444444444444	118.431045647859	153.570212017851
2.44791666666667	118.431045647859	153.247369361267
2.45138888888889	117.656985564368	153.618493693606
2.45486111111111	117.28949329157	153.938837556575
2.45833333333333	118.328130201959	154.346054324069
2.46180555555556	119.115617423141	153.99044351101
2.46527777777778	117.868392724106	153.613321382775
2.46875	118.045771895525	153.138450915529
2.47222222222222	116.932171443537	152.927308915226
2.47569444444444	117.115491616225	153.38384033266
2.47916666666667	118.325891915549	153.110776750373
2.48263888888889	115.963273234847	153.077907181122
2.48611111111111	118.319176802264	153.502937233869
2.48958333333333	117.809956357018	153.556414465026
2.49305555555556	117.982933837592	153.152286122868
2.49652777777778	118.835130241081	153.542615672334
2.5	117.90433916981	153.728794867828
2.50347222222222	118.451170819792	153.502937233869
2.50694444444444	119.111170404512	153.849346229441
2.51041666666667	118.511525830118	153.828686991235
2.51388888888889	118.73033438755	153.968083054433
2.51736111111111	118.632143732587	153.702950132035
2.52083333333333	119.220074608814	153.783915787464
2.52430555555556	119.408754476659	154.224173922946
2.52777777777778	119.43093251115	153.983563716363
2.53125	118.87746830062	153.608148897781
2.53472222222222	119.248950867468	153.599527702382
2.53819444444444	118.950967009343	153.956041463418
2.54166666666667	118.953193534009	153.571936624792
2.54513888888889	119.510739357685	154.040312832985
2.54861111111111	119.208966492974	154.114227297134
2.55208333333333	118.292312537147	154.503840851014
2.55555555555556	117.710997955383	154.164056577268
2.55902777777778	120.061284320711	154.119382797355
2.5625	119.54176096479	153.764970200069
2.56597222222222	119.335537719383	153.496035588868
2.56944444444444	118.748178510798	153.677101049788
2.57291666666667	118.26768160021	153.558139226927
2.57638888888889	118.924245461884	153.775304446188
2.57986111111111	118.661163064627	154.059224559848
2.58333333333333	117.404599186551	153.783915787464
2.58680555555556	120.217805070347	153.751190124745
2.59027777777778	119.064466680951	153.546065486763
2.59375	118.66339502699	153.754635259359
2.59722222222222	117.474510401552	154.200129797198
2.60069444444444	117.90433916981	153.852789166104
2.60416666666667	118.19599878032	153.613321382775
2.60763888888889	118.37064960218	153.828686991235
2.61111111111111	118.540574690034	153.758080316782
2.61458333333333	118.723642149888	153.837295344319
2.61805555555556	117.508323476715	154.334042223475
2.62152777777778	119.59049294638	154.148594041674
2.625	119.499658260652	154.110790201172
2.62847222222222	119.769744347926	153.773582120065
2.63194444444444	119.304462490017	153.758080316782
2.63541666666667	118.984360504571	153.326848243555
2.63888888888889	119.450889221543	153.725349154105
2.64236111111111	117.764985573856	153.806303018396
2.64583333333333	117.424900278813	153.835573712239
2.64930555555556	116.725875733169	154.074696064331
2.65277777777778	118.638841131536	154.390662515354
2.65625	118.343797021487	153.961202260604
2.65972222222222	117.120014410319	154.342622390723
2.66319444444444	116.416884240121	153.859674808301
2.66666666666667	117.962728781557	154.346054324069
2.67013888888889	119.621493870878	154.526123781632
2.67361111111111	118.884151879087	154.989907705275
2.67708333333333	119.017744630394	154.543262311213
2.68055555555556	119.066691083194	154.478125783205
2.68402777777778	119.224517565366	154.35978129442
2.6875	119.840485832538	154.680302185896
2.69097222222222	118.184794412265	154.524409824127
2.69444444444444	118.088392962902	154.574106875832
2.69791666666667	119.304462490017	154.981363373412
2.70138888888889	120.694927165307	154.550117190893
2.70486111111111	119.648059698767	154.069539068796
2.70833333333333	119.240066609615	153.823521748147
2.71180555555556	118.73033438755	153.949160131386
2.71527777777778	118.953193534009	154.024837874771
2.71875	119.676832690961	154.378653885694
2.72222222222222	119.399882109408	154.462694687608
2.72569444444444	118.301267970012	154.205282425465
2.72916666666667	118.518230045118	153.825243515114
2.73263888888889	118.861871822691	153.659865912511
2.73611111111111	119.807330962486	154.119382797355
2.73958333333333	119.769744347926	154.231042984677
2.74305555555556	119.831645430797	153.744299623918
2.74652777777778	119.382135396749	153.766692622654
2.75	119.763110191422	153.918190330092
2.75347222222222	119.335537719383	154.299716783296
2.75694444444444	119.873631532555	153.804581039399
2.76041666666667	118.910882436339	153.973243448015
2.76388888888889	119.104499565247	154.249931327178
2.76736111111111	120.162715385814	154.105634413492
2.77083333333333	119.124510962364	154.467838557423
2.77430555555556	119.902350394241	154.284267843714
2.77777777777778	119.672406527057	154.342622390723
2.78125	120.16051127309	153.95260083585
2.78472222222222	119.155633122252	154.09016601539
2.78819444444444	120.175939213229	153.925073046651
2.79166666666667	119.286701581438	154.016240003909
2.79513888888889	119.120064275752	153.542615672334
2.79861111111111	119.811752141924	153.844181679977
2.80208333333333	119.599351173342	154.155466471193
2.80555555555556	120.435712745889	154.234477400822
2.80902777777778	118.939833760812	154.136566552695
2.8125	120.336712718681	153.871723940714
2.81597222222222	119.093380669456	153.556414465026
2.81944444444444	119.162301099003	153.995603155293
2.82291666666667	119.632563682755	154.40610080973
2.82638888888889	119.632563682755	154.19841221618
2.82986111111111	119.632563682755	154.457550646488
2.83333333333333	120.01936386512	154.455835928044
2.83680555555556	118.705794338279	154.926668490839
2.84027777777778	120.446707725941	154.568966542499
2.84375	119.652486763305	154.172646204724
2.84722222222222	119.948727876443	154.298000310839
2.85069444444444	118.632143732587	154.676877668762
2.85416666666667	119.763110191422	154.289417662119
2.85763888888889	120.865967099939	154.04547080693
2.86111111111111	118.571850118761	153.909586501564
2.86458333333333	118.571850118761	154.261949977336
2.86805555555556	119.838275793242	153.918190330092
2.87152777777778	119.774166914785	154.194976996749
2.875	119.082260735476	154.325461579188
2.87847222222222	118.426572922981	154.09016601539
2.88194444444444	118.070449125545	154.210434881568
2.88541666666667	119.135626952773	153.96292248789
2.88888888888889	118.137724462408	154.45069165849
2.89236111111111	119.961975292451	154.222456609709
2.89583333333333	118.672322456662	154.031715825917
2.89930555555556	118.307984099795	153.894098398048
2.90277777777778	119.661340401022	154.253365322777
2.90625	119.550622802599	154.337474347614
2.90972222222222	120.721256774514	154.227608492054
2.91319444444444	119.955351767321	154.38380055564
2.91666666666667	119.148964772338	154.088447208636
2.92013888888889	120.286081239109	154.222456609709
2.92361111111111	120.286081239109	154.478125783205
2.92708333333333	119.275599670557	154.153748392537
2.93055555555556	119.827224985347	154.26881735703
2.93402777777778	119.734357932308	153.785637997855
2.9375	118.283356426252	154.232760202309
2.94097222222222	120.865967099939	154.107353028551
2.94444444444444	119.233402981802	154.495269637318
2.94791666666667	119.233402981802	154.031715825917
2.95138888888889	119.324440352202	153.84073855068
2.95486111111111	119.30890230404	153.559863969457
2.95833333333333	120.475289977983	154.057505407883
2.96180555555556	119.97301368839	154.340906395433
2.96527777777778	119.064466680951	154.76760177079
2.96875	119.716660802117	155.049704844432
2.97222222222222	119.322220754915	154.618649272921
2.97569444444444	120.08775285814	154.121101259104
2.97916666666667	120.270667427642	153.906144835479
2.98263888888889	119.50187456226	154.174364072788
2.98611111111111	119.988465736694	154.447262050264
2.98958333333333	120.68395479943	154.24478019043
2.99305555555556	118.725872937689	154.107353028551
2.99652777777778	119.714448476897	154.208717415328
3	118.683480799418	154.112508758735
3.00347222222222	119.559483983562	153.890656385581
3.00694444444444	119.026645482564	154.323745393079
3.01041666666667	120.012743507277	154.604945286785
3.01388888888889	119.690110200592	154.133129954888
3.01736111111111	118.104091584212	153.883772129678
3.02083333333333	119.246729865059	154.337474347614
3.02430555555556	120.589551240239	153.971523336038
3.02777777777778	120.193568719938	154.126256529392
3.03125	118.810611837146	154.005921925269
3.03472222222222	120.365321090417	153.559863969457
3.03819444444444	119.968598451892	154.04547080693
3.04166666666667	120.541223155097	154.04547080693
3.04513888888889	119.966390772707	154.13141162725
3.04861111111111	118.982134563135	153.911307305747
3.05208333333333	118.616514997777	153.713288547803
3.05555555555556	119.322220754915	153.954321159245
3.05902777777778	118.377361795602	154.129693280455
3.0625	119.473059434474	153.980123703769
3.06597222222222	120.378522661182	154.04547080693
3.06944444444444	119.028870591607	154.366644321847
3.07291666666667	119.897932555571	154.586100322223
3.07638888888889	119.672406527057	154.261949977336
3.07986111111111	118.634376240914	154.515839751421
3.08333333333333	120.147285747623	154.849721126641
3.08680555555556	120.868158348198	154.623787954595
3.09027777777778	120.655421978335	154.687150992727
3.09375	119.798488114117	154.193259358333
3.09722222222222	120.712480876219	154.20356490184
3.10069444444444	118.995489587167	154.298000310839
3.10416666666667	120.043635386828	154.74364208309
3.10763888888889	119.740993681808	155.065077524502
3.11111111111111	119.75868721625	154.579247038229
3.11458333333333	120.898831653691	154.146875886419
3.11805555555556	120.664202026519	153.768415025946
3.12152777777778	119.734357932308	154.074696064331
3.125	119.280040558906	154.438687696493
3.12847222222222	119.87584092003	154.623787954595
3.13194444444444	120.092163713878	154.91983027277
3.13541666666667	119.679045711528	154.935215839003
3.13888888888889	121.128633860022	155.402891752491
3.14236111111111	120.776091691435	154.91812067109
3.14583333333333	119.707811255919	154.955727550993
3.14930555555556	119.836065713188	154.514125679839
3.15277777777778	120.876922944008	154.880504659777
3.15625	119.643632470418	154.950599877551
3.15972222222222	118.667858825778	155.121430984157
3.16319444444444	119.470842598317	154.644340973754
3.16666666666667	119.324440352202	154.791557749847
3.17013888888889	119.180080546467	154.959145905689
3.17361111111111	119.552838159413	154.914701411129
3.17708333333333	120.120830328223	154.418107304926
3.18055555555556	119.61485149201	154.3975241701
3.18402777777778	118.984360504571	154.153748392537
3.1875	118.292312537147	154.433542855722
3.19097222222222	120.543420306579	154.081571789888
3.19444444444444	119.621493870878	154.364928593596
3.19791666666667	119.621493870878	154.05234783688
3.20138888888889	119.621493870878	154.110790201172
3.20486111111111	119.419844008753	154.316880457782
3.20833333333333	119.935478997198	154.582673718205
3.21180555555556	119.191191354354	154.866823844923
3.21527777777778	119.783011558639	155.182884146127
3.21875	118.37064960218	154.844589942799
3.22222222222222	119.959767491376	154.460980026269
3.22569444444444	119.871422104357	154.882214676666
3.22916666666667	120.734419425894	155.373916323974
3.23263888888889	120.907594025991	154.948890615361
3.23611111111111	119.437585118453	154.476411293149
3.23958333333333	121.730616517442	154.96256418498
3.24305555555556	121.10895361393	154.911282075696
3.24652777777778	120.175939213229	154.753910974905
3.25	120.536828731985	154.279117853409
3.25347222222222	120.536828731985	154.608371397195
3.25694444444444	120.578569285401	154.306582482186
3.26041666666667	119.34219564437	154.517553803988
3.26388888888889	120.69053833866	154.38380055564
3.26736111111111	120.224414136135	154.515839751421
3.27083333333333	118.218404330685	154.322029187884
3.27430555555556	119.364386045566	154.618649272921
3.27777777777778	120.217805070347	154.693999496338
3.28125	120.916355763314	154.327177746212
3.28472222222222	120.525841973229	154.224173922946
3.28819444444444	120.486281346413	154.565539558639
3.29166666666667	120.734419425894	154.536407127466
3.29513888888889	121.032388903157	154.519267837542
3.29861111111111	120.076725009927	154.400954883121
3.30208333333333	119.291142056492	154.29456730864
3.30555555555556	121.047705719589	154.29456730864
3.30902777777778	119.917811547887	154.483269139206
3.3125	120.615903852275	154.194976996749
3.31597222222222	120.400522062426	154.634064805647
3.31944444444444	120.0259838578	155.133382116628
3.32291666666667	119.692322975668	154.64262832649
3.32638888888889	120.360920245053	154.428397843548
3.32986111111111	120.787055687545	154.400954883121
3.33333333333333	120.995182847987	154.347770262126
3.33680555555556	121.288144527617	154.375222677072
3.34027777777778	120.114215562925	154.536407127466
3.34375	121.082708309989	154.481554706233
3.34722222222222	120.488479499779	154.786424637884
3.35069444444444	119.339976377312	154.825774147123
3.35416666666667	119.54176096479	154.337474347614
3.35763888888889	120.730032034885	154.138284822866
3.36111111111111	121.06520827979	154.179517562138
3.36458333333333	120.5280394051	154.287701075083
3.36805555555556	120.5280394051	154.289417662119
3.37152777777778	119.605994413028	154.507269203357
3.375	120.574176223398	154.388947054018
3.37847222222222	120.363120687848	154.121101259104
3.38194444444444	119.838275793242	154.325461579188
3.38541666666667	121.288144527617	154.824063506854
3.38888888888889	121.288144527617	154.327177746212
3.39236111111111	119.333318328506	154.541548543784
3.39583333333333	120.189161585691	154.522695847611
3.39930555555556	120.488479499779	154.659753945689
3.40277777777778	121.255385491648	154.60151910045
3.40625	120.883495973836	154.292850778897
3.40972222222222	119.439802571879	154.354633823596
3.41319444444444	119.986258423055	154.460980026269
3.41666666666667	121.552077893492	154.871954292116
3.42013888888889	120.140672438921	154.534693284014
3.42361111111111	121.523748901047	154.407816080489
3.42708333333333	118.274399637172	154.599805978808
3.43055555555556	121.23791038646	154.491841018691
3.43402777777778	120.237631177874	154.880504659777
3.4375	120.852818776038	154.419822442319
3.44097222222222	119.701173666919	154.517553803988
3.44444444444444	119.062242237149	154.644340973754
3.44791666666667	121.338357871816	155.047996674784
3.45138888888889	120.211195641201	154.611797431685
3.45486111111111	119.780800458903	154.112508758735
3.45833333333333	120.396122503765	154.112508758735
3.46180555555556	119.785222617561	154.347770262126
3.46527777777778	120.299291505608	154.700847696771
3.46875	120.314701649974	154.409531332194
3.47222222222222	120.255251640497	154.279117853409
3.47569444444444	121.130820356658	154.279117853409
3.47916666666667	121.130820356658	154.249931327178
3.48263888888889	120.459900377295	154.551830863307
3.48611111111111	120.677370901035	154.452406434046
3.48958333333333	119.716660802117	154.310015217078
3.49305555555556	120.13405876616	154.711119429047
3.49652777777778	120.933877333579	155.193123973969
3.5	120.949206625361	155.095818313547
3.50347222222222	119.734357932308	154.774446714592
3.50694444444444	120.819941706202	154.459265345896
3.51041666666667	119.87584092003	154.414676972989
3.51388888888889	121.270674143006	154.777869072976
3.51736111111111	120.771705814296	155.25454875828
3.52083333333333	121.469251499813	155.714462302539
3.52430555555556	120.037016367623	155.38414356278
3.52777777777778	121.436541319739	155.017246402441
3.53125	121.399459127764	155.455715394983
3.53472222222222	121.399459127764	155.006994956052
3.53819444444444	120.171531432442	155.358574203405
3.54166666666667	121.547720016717	156.645455681186
3.54513888888889	122.227837168963	156.615019059149
3.54861111111111	121.719737513308	156.12722614649
3.55208333333333	122.037005144431	156.577810708614
3.55555555555556	121.353636069959	156.117047587084
3.55902777777778	121.353636069959	155.909939421939
3.5625	120.5280394051	156.301854726046
3.56597222222222	120.525841973229	156.613327962265
3.56944444444444	120.894450229381	156.144188937704
3.57291666666667	121.058645116258	156.579502189093
3.57638888888889	121.058645116258	156.278130261593
3.57986111111111	121.963194621359	155.996550872493
3.58333333333333	121.320894718	156.34929285509
3.58680555555556	121.320894718	155.99145741248
3.59027777777778	121.515030959294	155.904843132303
3.59375	121.246648253886	155.756978197475
3.59722222222222	121.745845490052	156.191674952598
3.60069444444444	121.270674143006	156.374700218772
3.60416666666667	121.23135657259	156.555819799335
3.60763888888889	121.327443695237	156.055962289078
3.61111111111111	121.248832622353	155.76718028551
3.61458333333333	121.305612396149	155.717864001315
3.61805555555556	122.069554422247	155.552795922854
3.62152777777778	121.469251499813	156.038989906863
3.625	122.006617983942	155.559606316497
3.62847222222222	121.248832622353	155.700854764244
3.63194444444444	121.248832622353	156.083114261844
3.63541666666667	121.737143453267	156.289992943985
3.63888888888889	121.240094912355	156.164541855033
3.64236111111111	121.240094912355	155.67363611932
3.64583333333333	121.982737047428	155.923528713294
3.64930555555556	122.359943802619	155.957496761257
3.65277777777778	121.344905906567	156.225584697674
3.65625	121.576043423542	155.755277784502
3.65972222222222	120.662007074368	155.770580833037
3.66319444444444	120.881305003606	155.911638148133
3.66666666666667	121.504132652475	156.405183607128
3.67013888888889	121.530286946956	156.178108993051
3.67361111111111	121.835005531388	156.011830254787
3.67708333333333	121.360183280369	156.193370614696
3.68055555555556	122.023983002246	155.971081909084
3.68402777777778	121.268490167964	155.540877016448
3.6875	120.56978300133	155.889553263756
3.69097222222222	119.253392748194	156.34929285509
3.69444444444444	121.270674143006	156.057659425777
3.69791666666667	121.993592598095	156.511828711188
3.70138888888889	120.701510106061	156.898864584184
3.70486111111111	122.134626954414	156.530441834225
3.70833333333333	121.33180948368	156.393329662132
3.71180555555556	121.695800280909	156.00673729363
3.71527777777778	121.917583445268	155.622588328824
3.71875	120.464297606681	155.828378787164
3.72222222222222	121.549898974635	155.996550872493
3.72569444444444	122.55459518404	155.61407873568
3.72916666666667	122.26250189943	156.052567960309
3.73263888888889	120.001708765898	156.449204682226
3.73611111111111	121.815439405269	156.04238453099
3.73958333333333	121.220432762066	155.879359184864
3.74305555555556	121.163613071338	155.41993359879
3.74652777777778	120.833093607586	155.540877016448
3.75	119.869212635436	156.040687228158
3.75347222222222	121.087082922354	156.43227496551
3.75694444444444	121.351453587991	155.976176034467
3.76041666666667	121.084895635927	156.450897553138
3.76388888888889	121.462710168512	156.222194054388
3.76736111111111	118.672322456662	156.691099528881
3.77083333333333	121.211693004826	156.462747136671
3.77430555555556	122.48758352092	156.96130920907
3.77777777777778	122.327471792546	157.069262923869
3.78125	120.872540725544	156.645455681186
3.78472222222222	120.872540725544	156.278130261593
3.78819444444444	120.852818776038	156.142492741507
3.79166666666667	120.863775811953	155.821580140588
3.79513888888889	121.848047869971	155.95919496945
3.79861111111111	122.912810213864	156.279824985636
3.80208333333333	121.246648253886	156.489828529714
3.80555555555556	122.649645649363	156.54566910698
3.80902777777778	120.525841973229	156.237451369706
3.8125	123.039876398197	156.234060983954
3.81597222222222	122.67771464767	156.484751125516
3.81944444444444	121.908893667392	156.03220043705
3.82291666666667	122.25383663829	156.105171762298
3.82638888888889	123.173262325647	155.957496761257
3.82986111111111	122.065215020016	156.340822816303
3.83333333333333	120.131854127661	156.741799326209
3.83680555555556	121.97405191128	156.679267215539
3.84027777777778	121.952336364826	156.486443611887
3.84375	120.815557420917	156.479673556567
3.84722222222222	120.815557420917	156.142492741507
3.85069444444444	120.815557420917	155.668532093566
3.85416666666667	120.815557420917	156.003341893822
3.85763888888889	120.815557420917	155.508521094169
3.86111111111111	120.815557420917	156.005039602963
3.86458333333333	121.21824788183	156.34251686077
3.86805555555556	122.089079823628	155.884456307641
3.87152777777778	121.344905906567	155.947307123746
3.875	121.344905906567	155.782482164821
3.87847222222222	121.344905906567	156.130618852166
3.88194444444444	120.659812082289	155.899746676071
3.88541666666667	122.604289846647	155.472751451121
3.88888888888889	122.604289846647	155.428453821237
3.89236111111111	121.534645448829	155.726367923162
3.89583333333333	121.669681565424	155.44890044976
3.89930555555556	121.745845490052	155.937116820397
3.90277777777778	121.403822326469	156.115351095996
3.90625	121.61089394552	156.430581893067
3.90972222222222	121.61089394552	156.122136949737
3.91319444444444	121.900203270057	155.661726465562
3.91666666666667	121.251016951467	156.094991764781
3.92013888888889	121.880647610467	155.733170726299
3.92361111111111	122.117277669628	156.122136949737
3.92708333333333	121.163613071338	155.869164439264
3.93055555555556	121.730616517442	156.271351181633
3.93402777777778	121.453987845412	156.057659425777
3.9375	121.11551405128	155.935418371763
3.94097222222222	121.301245664839	156.383168422688
3.94444444444444	121.530286946956	156.854969705409
3.94791666666667	122.3750944586	156.420423073567
3.95138888888889	122.3750944586	155.971081909084
3.95486111111111	121.61089394552	155.920131501491
3.95833333333333	121.554256773291	155.690648330035
3.96180555555556	122.223503386376	155.489785640723
3.96527777777778	122.41404467797	155.84027570499
3.96875	120.37632249993	156.291687539396
3.97222222222222	122.089079823628	156.289992943985
3.97569444444444	123.385950580368	156.376393896241
3.97916666666667	121.456168484911	156.593033375169
3.98263888888889	120.380722782222	156.537209693875
3.98611111111111	122.405390144771	156.066144832439
3.98958333333333	120.988615885847	156.54566910698
3.99305555555556	122.593488372722	156.173021454413
3.99652777777778	121.821961796483	155.950703743558
4	122.867551556771	155.455715394983
4.00347222222222	120.554405463328	155.692349448867
4.00694444444444	120.554405463328	155.734871380651
4.01041666666667	121.824135849286	155.64641271454
4.01388888888889	121.650088848703	155.872562761884
4.01736111111111	121.488873380483	155.53236295266
4.02083333333333	122.751095528917	155.807981957462
4.02430555555556	123.076464343394	155.327885416129
4.02777777777778	122.515689648531	155.802882332812
4.03125	121.608716080497	155.833477577447
4.03472222222222	121.634847887134	156.205239733982
4.03819444444444	122.082571703481	156.699550634255
4.04166666666667	122.712252293243	156.384862008445
4.04513888888889	122.612930340675	156.028805591354
4.04861111111111	122.418371715128	155.790982559456
4.05208333333333	121.312162198395	156.288298330199
4.05555555555556	122.43135190903	156.066144832439
4.05902777777778	121.283777167389	155.892951141919
4.0625	121.6239603167	156.195066258385
4.06597222222222	122.636688560254	156.43396801963
4.06944444444444	121.941477141421	156.571044603963
4.07291666666667	121.904548546165	156.408570283545
4.07638888888889	121.593469933117	156.640383321548
4.07986111111111	121.693623935395	156.462747136671
4.08333333333333	121.72191339192	156.003341893822
4.08680555555556	122.595648743641	155.615780691536
4.09027777777778	122.77914133439	155.824979500954
4.09375	121.57168640584	156.008434965823
4.09722222222222	121.57168640584	156.150973538239
4.10069444444444	121.854568515783	155.665129316756
4.10416666666667	121.403822326469	155.739973232285
4.10763888888889	122.225670296877	155.671934795996
4.11111111111111	122.149805557213	155.503411648911
4.11458333333333	122.692826063899	155.971081909084
4.11805555555556	123.123797309318	156.04238453099
4.12152777777778	122.481096575552	156.45766885362
4.125	121.843700578896	155.969383830317
4.12847222222222	122.55675624055	156.462747136671
4.13194444444444	122.517851391284	156.910680338138
4.13541666666667	121.462710168512	157.343873000979
4.13888888888889	122.238670953224	156.893800417229
4.14236111111111	122.381587022706	156.687718959101
4.14583333333333	119.911185583288	156.670815016041
4.14930555555556	121.010504373749	156.323881361943
4.15277777777778	121.499773056031	156.249317140499
4.15625	121.70015285518	156.672505492419
4.15972222222222	121.70015285518	157.106354881153
4.16319444444444	121.604360233438	156.870165476483
4.22569444444444	122.320976356107	157.005174357875
4.22916666666667	122.893415687477	156.538901613068
4.23263888888889	120.539025963567	156.076326711482
4.23611111111111	121.826309863292	156.013527871561
4.23958333333333	122.288493998771	155.690648330035
4.24305555555556	122.301487976954	155.523848422774
4.24652777777778	122.301487976954	155.377325478373
4.25	122.301487976954	155.852171714668
4.25347222222222	123.149607622782	155.561308868321
4.25694444444444	123.149607622782	155.996550872493
4.26041666666667	122.759725689966	155.518739481083
4.26388888888889	121.711033609867	155.945608786097
4.26736111111111	121.523748901047	156.430581893067
4.27083333333333	122.49839433316	156.256097176394
4.27430555555556	121.778472589829	156.418729872839
4.27777777777778	121.778472589829	156.552436308345
4.28125	122.379422872942	157.016982111866
4.28472222222222	122.379422872942	156.658981170628
4.28819444444444	123.377364223323	156.15945387439
4.29166666666667	122.446493729482	156.574427692836
4.73263888888889	122.511366048591	156.12722614649
4.73611111111111	122.511366048591	156.445818885446
4.73958333333333	123.383804047125	156.278130261593
4.74305555555556	122.858928969893	156.066144832439
4.74652777777778	122.858928969893	155.943910429951
4.75	121.867608760725	155.785882378334
4.75347222222222	122.541628044654	155.954100289394
4.75694444444444	122.746780220852	156.098385171052
4.76041666666667	121.70015285518	155.899746676071
4.76388888888889	121.525928288766	155.802882332812
4.76736111111111	122.106433114857	156.125529766005
4.77083333333333	122.269000442275	156.144188937704
4.77430555555556	123.581129034519	156.164541855033
4.77777777777778	123.052791032846	155.685544862012
4.78125	124.203212529272	155.955798534571
4.78472222222222	123.94065098407	155.989759555516
4.78819444444444	121.552077893492	156.166237811744
4.79166666666667	121.552077893492	156.028805591354
4.79513888888889	122.164982274121	156.483058620839
4.79861111111111	122.123783940254	156.313715607982
4.80208333333333	123.141004786053	155.887854296901
4.80555555555556	121.891512253129	156.125529766005
4.80902777777778	122.742464761072	155.63109745668
4.8125	122.690667404105	155.189710773094
4.81597222222222	123.199062276147	155.540877016448
4.81944444444444	121.78934634737	155.666830714459
4.82291666666667	122.476771754429	156.04577908127
4.82638888888889	122.476771754429	156.050870768238
4.82986111111111	121.229171889232	156.145885115474
4.83333333333333	121.229171889232	156.069538865927
4.83680555555556	121.338357871816	156.50505975397
4.84027777777778	122.290659757681	156.235756186027
4.84375	121.854568515783	156.674195950557
4.84722222222222	121.854568515783	156.252707195221
4.85069444444444	121.613071771542	156.010132619542
4.85416666666667	122.925738198145	156.327269799693
4.85763888888889	121.878474565713	156.745178729621
4.86111111111111	122.19316260453	156.876918680045
4.86458333333333	121.887166512277	156.858346670644
4.86805555555556	122.686349970571	156.36623155625
4.87152777777778	120.85939311679	156.792482729452
4.875	120.85939311679	156.680957600724
4.87847222222222	121.737143453267	157.140067244719
4.88194444444444	123.334423471562	157.074321433812
4.88541666666667	122.082571703481	156.978181870734
4.88888888888889	122.945127625674	156.829640148349
4.89236111111111	122.392407197522	156.384862008445
4.89583333333333	121.213878003213	156.824573746004
4.89930555555556	122.817963415288	156.367925325446
4.90277777777778	122.329636861382	156.738419849934
4.90625	122.329636861382	156.298465737315
4.90972222222222	122.718727019658	156.530441834225
4.91319444444444	122.718727019658	156.836395096888
4.91666666666667	122.843837986519	156.758695614736
4.92013888888889	123.902180673651	157.054086416474
4.92361111111111	122.697143269554	156.64883716303
4.92708333333333	122.697143269554	156.937684435202
4.93055555555556	122.452982507936	156.584576520898
4.93402777777778	122.798553909012	156.731660678779
4.9375	123.52968333922	156.962996556854
4.94097222222222	123.52968333922	157.226001053376
4.94444444444444	123.850868338207	156.951184741421
4.94791666666667	122.876173538575	156.620092240244
4.95138888888889	123.750320050062	156.60318099747
4.95486111111111	123.750320050062	156.379781196149
4.95833333333333	123.750320050062	156.205239733982
4.96180555555556	123.063552193089	156.467825254902
4.96527777777778	123.057095609869	156.47798099697
4.96875	122.099925919667	156.892112325253
4.97222222222222	121.517210503368	156.708001283871
4.97569444444444	122.522174762367	156.96130920907
4.97916666666667	123.673249052312	156.52874982359
4.98263888888889	121.628315461826	156.789104345622
4.98611111111111	122.757568206584	156.501675165573
4.98958333333333	123.686097553625	156.435661055426
4.99305555555556	123.349454435088	156.870165476483
4.99652777777778	123.349454435088	156.768832513747
5	123.349454435088	156.723211304899
5.00347222222222	122.992511135794	156.571044603963
5.00694444444444	122.690667404105	156.90561655254
5.01041666666667	122.052195887633	156.900552603513
5.01388888888889	122.052195887633	156.942747186124
5.01736111111111	122.052195887633	156.471210575498
5.02083333333333	122.299322409796	156.647146431233
5.02430555555556	121.997934547898	156.799239278741
5.02777777777778	123.343012817869	156.893800417229
5.03125	121.652265973055	156.535517756395
5.03472222222222	120.710286801954	156.584576520898
5.03819444444444	120.710286801954	156.920807419115
5.04166666666667	122.942973395846	156.669124521422
5.04513888888889	122.64748622957	156.697860449644
5.04861111111111	121.697976587504	156.817818288259
5.05208333333333	121.887166512277	156.479673556567
5.05555555555556	122.221336437456	156.369619076296
5.05902777777778	123.312947488277	156.799239278741
5.0625	122.346956032794	156.753626919407
5.06597222222222	123.336570864218	156.672505492419
5.06944444444444	122.912810213864	156.669124521422
5.07291666666667	123.923554542719	156.908992427763
5.07638888888889	122.340461630835	157.057459100408
5.07986111111111	123.752460225946	157.480157572177
5.08333333333333	122.98820429832	157.301786016269
5.08680555555556	122.740306974284	156.880295172812
5.09027777777778	121.767597861269	156.893800417229
5.09375	122.998971109246	156.405183607128
5.09722222222222	123.282874826572	156.618401198138
5.10069444444444	123.544690546616	157.049027254767
5.10416666666667	122.72520140448	157.116469349755
5.10763888888889	123.495374302775	157.167031929029
5.11111111111111	123.84872986287	156.674195950557
5.11458333333333	123.84872986287	157.163661596494
5.11805555555556	123.84872986287	156.897176546694
5.12152777777778	123.153908815792	157.340506456491
5.125	121.839353132707	157.515471360978
5.12847222222222	123.949198320446	157.190622233398
5.13194444444444	123.949198320446	156.944434733473
5.13541666666667	123.209810661042	156.920807419115
5.13888888888889	123.259241159463	156.584576520898
5.14236111111111	123.482505956483	156.484751125516
5.14583333333333	122.082571703481	156.983243315604
5.14930555555556	123.439601780227	157.072635281932
5.15277777777778	121.856741986848	157.010234932605
5.15625	123.583272140399	157.4633386987
5.15972222222222	124.00474164645	156.974807483488
5.16319444444444	123.396682686484	156.530441834225
5.16666666666667	122.151973775075	156.450897553138
5.17013888888889	120.953586066174	156.817818288259
5.17361111111111	124.009013179551	157.183882507706
5.17708333333333	123.379510868605	156.816129378351
5.18055555555556	122.710093975186	156.452590405733
5.18402777777778	122.623730102028	156.447511792995
5.1875	121.220432762066	156.061053643806
5.19097222222222	121.220432762066	156.025410671792
5.19444444444444	124.105083805773	156.508444269173
5.19791666666667	123.100133101343	156.188283573176
5.20138888888889	124.426912073552	156.184892120114
5.20486111111111	122.8114939207	155.76718028551
5.20833333333333	124.560938963626	156.094991764781
5.21180555555556	124.352390271773	156.31540994622
5.21527777777778	123.641121957588	156.271351181633
5.21875	123.641121957588	156.24253681039
5.22222222222222	123.229155391345	156.69278978642
5.22569444444444	123.190462893016	157.043967930079
5.22916666666667	123.190462893016	156.741799326209
5.23263888888889	121.294695273111	156.549052744229
5.23611111111111	122.507042296061	156.658981170628
5.23958333333333	122.787769524235	157.01866886138
5.24305555555556	123.031265888624	156.60148977275
5.24652777777778	121.170170549297	156.853281195527
5.25	123.598272841085	156.417036653782
5.25347222222222	122.880484302615	156.584576520898
5.25694444444444	122.623730102028	156.807684555955
5.26041666666667	123.394536339934	157.045654389751
5.26388888888889	123.323685947407	156.868477130166
5.26736111111111	122.180157105839	157.136696333834
5.27083333333333	123.583272140399	156.777279428912
5.27430555555556	122.675555721967	156.704621078711
5.27777777777778	123.645406052527	156.606563392119
5.28125	122.381587022706	156.920807419115
5.28472222222222	124.284216950071	157.129954295116
5.28819444444444	122.636688560254	156.964683886499
5.29166666666667	122.636688560254	157.052400047346
5.29513888888889	123.190462893016	156.942747186124
5.29861111111111	123.190462893016	157.057459100408
5.30208333333333	122.845993954788	156.564278206907
5.30555555555556	123.563982849347	156.323881361943
5.30902777777778	123.052791032846	156.800928370573
5.3125	124.011148890927	157.195676838034
5.31597222222222	123.769580300763	157.224316528184
5.31944444444444	123.194762659614	157.025415678246
5.32291666666667	123.388097076268	157.449882306367
5.32638888888889	123.882941038513	157.020355592774
5.32986111111111	121.226987166502	157.092867910004
5.33333333333333	121.671858339196	157.072635281932
5.33680555555556	122.612930340675	156.587959317414
5.34027777777778	122.787769524235	156.50505975397
5.34375	123.746039587251	156.768832513747
5.34722222222222	122.015300802014	156.391636168072
5.35069444444444	123.420290035012	156.254402195001
5.35416666666667	123.512530012284	156.723211304899
5.35763888888889	122.761883135432	156.709691359109
5.36111111111111	123.555408864473	156.988304597288
5.36458333333333	123.677532034393	157.087809997292
5.36805555555556	123.606843852699	157.291683464253
5.37152777777778	122.656123680634	156.807684555955
5.375	123.634695536837	156.33912875348
5.37847222222222	122.440004607151	156.215412547035
5.38194444444444	122.440004607151	156.689409253108
5.38541666666667	120.725644484431	156.303549192856
5.38888888888889	124.294871496375	156.337434672299
5.39236111111111	124.824317547577	156.100081846525
5.39583333333333	123.211960225505	156.540593513974
5.39930555555556	122.964513995818	156.633619919847
5.40277777777778	122.610770274252	156.856658197114
5.40625	123.263538526889	156.880295172812
5.40972222222222	123.531827337612	157.252951002332
5.41319444444444	123.375217540691	157.24116096802
5.41666666666667	123.486795554246	156.748558060175
5.42013888888889	123.979109357277	157.190622233398
5.42361111111111	122.177989388129	156.709691359109
5.42708333333333	122.869707108942	156.733350498895
5.43055555555556	123.235602959977	156.694480025726
5.43402777777778	122.010959470216	156.883671592909
5.4375	122.996817822461	156.706311190405
5.44097222222222	123.37092406337	157.199046484165
5.44444444444444	123.628268782029	156.922495202404
5.44791666666667	123.628268782029	156.596415989
5.45138888888889	123.059247841915	156.802617444209
5.45486111111111	123.054943340179	156.777279428912
5.45833333333333	122.697143269554	157.143438083294
5.46180555555556	122.697143269554	156.998426671163
5.46527777777778	122.55675624055	157.212524346451
5.46875	122.55675624055	156.969745766607
5.47222222222222	122.891260551161	156.944434733473
5.47569444444444	122.891260551161	156.508444269173
5.47916666666667	122.891260551161	156.785725888995
5.48263888888889	122.891260551161	156.352680742128
5.48611111111111	122.630209502308	156.836395096888
5.48958333333333	123.091526806852	156.881983391944
5.49305555555556	123.091526806852	156.493213374327
5.49652777777778	123.091526806852	156.919119617672
5.5	123.039876398197	156.729970840444
5.50347222222222	123.039876398197	156.359456295986
5.50694444444444	123.039876398197	156.785725888995
5.51041666666667	123.039876398197	156.374700218772
5.51388888888889	123.48894029725	156.871853804628
5.51736111111111	123.808091813483	157.195676838034
5.52083333333333	124.46096432161	157.195676838034
5.52430555555556	124.1797540193	157.052400047346
5.52777777777778	124.1797540193	156.94105962063
5.53125	122.794240268758	157.438107019608
5.53472222222222	124.247984658525	157.185567466221
5.53819444444444	124.388592151735	157.318622161282
5.54166666666667	124.294871496375	156.929246154039
5.54513888888889	123.641121957588	156.574427692836
5.54861111111111	123.011890038414	156.596415989
5.55208333333333	123.011890038414	156.462747136671
5.55555555555556	123.011890038414	156.96130920907
5.55902777777778	122.794240268758	156.642074126345
5.5625	122.794240268758	156.956247056881
5.56597222222222	122.794240268758	156.540593513974
5.56944444444444	122.794240268758	156.843149754503
5.57291666666667	124.309786327028	156.989991654922
5.57638888888889	123.548977985342	157.41623629301
5.57986111111111	123.90004308395	157.868174782655
5.58333333333333	124.363038977469	157.407823665944
5.58680555555556	123.542546771457	157.101297402657
5.59027777777778	123.418144099014	157.52219689935
5.59375	124.686325573073	157.236107825543
5.59722222222222	124.426912073552	157.710395529073
5.60069444444444	124.626835791613	157.242845312759
5.60416666666667	123.951335062447	157.347239473438
5.60763888888889	124.194682674683	157.138381798315
5.61111111111111	123.400975267589	156.714761475465
5.61458333333333	123.698944720375	157.175457444183
5.61805555555556	123.231304618371	156.846526974226
5.62152777777778	124.597080249448	156.576119209862
5.625	125.034197321759	156.767143076097
5.62847222222222	123.050638687865	156.626856226092
5.63194444444444	124.160557396299	156.998426671163
5.63541666666667	124.160557396299	157.478475765662
5.63888888888889	123.561839408905	157.097925659872
5.64236111111111	123.84872986287	157.549096181804
5.64583333333333	124.181886794232	157.565905901369
5.64930555555556	124.038909792486	157.200731280145
5.65277777777778	124.047450358461	157.11309793257
5.66319444444444	123.778139450201	157.443153678915
5.66666666666667	125.288125685112	156.951184741421
5.67361111111111	124.482242246358	156.96130920907
5.68055555555556	124.000469966205	157.049027254767
5.68402777777778	124.628960915636	156.628547176913
5.70138888888889	124.160557396299	157.500337849596
5.70486111111111	125.085024233339	157.013608558478
5.70833333333333	123.491085003004	157.323672653447
5.71180555555556	124.160557396299	157.005174357875
5.71875	124.507770956114	156.908992427763
5.72222222222222	123.748179837164	156.640383321548
5.72569444444444	124.098681411179	156.701240800637
5.72916666666667	124.501389269419	157.081065860335
5.73263888888889	124.61195890868	157.323672653447
5.73611111111111	123.373070820708	157.626406048786
5.73958333333333	124.122155243497	157.151864863405
5.74305555555556	123.874389130382	157.606241913439
5.74652777777778	123.784558423893	157.370802764216
5.75	125.091376145199	157.008548092485
5.75347222222222	123.722494394641	156.807684555955
5.75694444444444	123.80167405997	156.7164514778
5.76041666666667	124.128556427341	156.90392858769
5.76388888888889	123.94065098407	156.915743960325
5.76736111111111	124.094412964605	157.069262923869
5.77083333333333	123.818787330129	157.545734022664
5.78472222222222	123.471781310083	157.219262844315
5.78819444444444	123.829481922973	157.102983246912
5.79166666666667	124.369427763242	157.217578246926
5.79513888888889	124.599205880972	156.991678694427
5.79861111111111	123.803813348106	156.954559636536
5.80208333333333	123.546834284577	157.375851581806
5.80555555555556	124.735170954271	156.969745766607
5.80902777777778	123.248497085355	157.199046484165
5.8125	123.925691726872	156.885359775708
5.81597222222222	124.607708044468	156.741799326209
5.81944444444444	122.182324785089	156.993365715802
5.82638888888889	123.548977985342	157.727188058218
5.83333333333333	123.4417473432	158.300420326224
5.84027777777778	123.93424009494	157.854752900741
5.84722222222222	124.841290633632	157.486884618638
5.85069444444444	125.296581101061	157.172087292322
5.85416666666667	124.626835791613	157.163661596494
5.85763888888889	124.650210163189	157.175457444183
5.86111111111111	124.552433607592	156.846526974226
5.86458333333333	124.584325698692	156.848215556819
5.86805555555556	125.25852723446	156.839772462058
5.87152777777778	125.197193898185	156.811062539488
5.875	124.811586218302	157.301786016269
5.87847222222222	124.486497394875	157.256319421208
5.88194444444444	125.279669698487	157.161976403122
5.88541666666667	124.951559494527	156.807684555955
5.88888888888889	124.55456000105	156.481366097856
5.89236111111111	124.322569043441	156.755316502728
5.89583333333333	124.083741205776	156.843149754503
5.89930555555556	124.228798578956	157.316938627862
5.90277777777778	125.040551815566	157.533965900592
5.90625	124.80097578513	157.844685740333
5.90972222222222	123.70750875699	157.549096181804
5.92361111111111	123.65825744682	157.814480405937
5.92708333333333	124.987587828958	157.379217370216
5.93055555555556	124.881592467511	156.986617521524
5.9375	124.730924289159	157.422966070975
5.94097222222222	124.796731359269	157.192307119669
5.94444444444444	125.226806845507	157.429695561256
5.94791666666667	124.4545802348	157.301786016269
5.95138888888889	124.377945633792	157.654967492445
5.95486111111111	124.881592467511	157.259687767935
5.95833333333333	124.382204350324	157.422966070975
5.96180555555556	125.600596976945	157.296734821367
5.96875	124.817952045263	157.575990872368
5.97569444444444	123.147456969941	157.070949111951
5.97916666666667	124.373686771437	157.555820284842
5.98263888888889	124.241589627871	157.953712469091
5.98611111111111	124.346000610629	157.518834166059
5.98958333333333	124.892196051753	157.547415111203
5.99305555555556	123.598272841085	157.730546349513
5.99652777777778	125.480345435107	157.772518959278
6	124.360909309275	157.365753784643
6.00347222222222	123.527539303616	157.863141710667
6.00694444444444	124.243721341329	157.931913144581
6.01041666666667	124.045315272094	157.468384549364
6.01736111111111	123.398828995702	157.406141086577
6.02083333333333	125.343075693115	157.868174782655
6.02430555555556	123.820926322595	157.402775873884
6.02777777777778	124.314047378543	157.879917993322
6.03125	123.95988166213	158.176563731234
6.03472222222222	123.619699255884	158.134698364341
6.04166666666667	124.524787188386	157.821193202061
6.04513888888889	124.04958540808	158.096172435339
6.04861111111111	123.433164867535	157.806089009226
6.05555555555556	124.522660286517	157.458292686339
6.05902777777778	123.880803116827	157.749015673675
6.06597222222222	124.380075010285	157.575990872368
6.06944444444444	124.126422736072	157.096239761343
6.07291666666667	123.842314215301	157.335456504693
6.07638888888889	124.904919164615	156.95287219805
6.08333333333333	123.145306279541	157.895015123697
6.08680555555556	124.771261772006	157.871530074837
6.09027777777778	123.531827337612	158.176563731234
6.09375	123.861560161076	158.424180089712
6.09722222222222	123.351601566074	157.943651616261
6.10069444444444	123.37092406337	157.906756338301
6.10416666666667	124.141357804823	157.4633386987
6.10763888888889	123.450329222197	157.505382514953
6.11111111111111	124.463092277777	157.918496679948
6.11458333333333	123.272132812312	158.159818914303
6.12152777777778	125.781811548341	157.577671638117
6.12847222222222	125.178153304182	158.020768451594
6.13194444444444	125.524662037495	157.653287550759
6.13541666666667	124.073068529049	158.148096487545
6.13888888888889	125.381103898788	158.122974075274
6.14236111111111	123.748179837164	157.891660330586
6.14583333333333	124.87522988478	157.762446551346
6.14930555555556	124.46096432161	157.639847372768
6.15277777777778	124.728800902383	157.94532846957
6.15625	125.063848863846	157.52219689935
6.15972222222222	125.089258877084	157.671765924847
6.16319444444444	124.226666609425	157.920173800362
6.17013888888889	123.89363009356	157.86985243766
6.17708333333333	124.294871496375	157.707036808677
6.18055555555556	125.053259834484	157.752373500295
6.1875	125.224691867221	157.767482835694
6.19097222222222	125.015131902351	157.352289047081
6.20833333333333	124.803097943931	157.552458269195
6.21180555555556	124.30552512945	157.382583086646
6.21875	123.518962789039	157.958742655205
6.22569444444444	125.471902402838	158.071041770719
6.22916666666667	125.65119477555	157.921850902964
6.24305555555556	125.657518067834	158.353949931381
6.24652777777778	126.20013594771	157.873207694186
6.25	124.339610621128	157.550777234467
6.25347222222222	125.378991523289	157.738941764942
6.25694444444444	125.008776116389	158.076068223261
6.26041666666667	123.89363009356	158.091146622002
6.26388888888889	124.61195890868	158.081094515979
6.27083333333333	125.082906857705	157.779233540673
6.27430555555556	125.260641641449	157.401093240557
6.27777777777778	125.632222989124	157.607922356584
6.28125	124.565191423862	157.197361670128
6.28472222222222	124.177621207738	157.629766487234
6.29166666666667	124.230930511899	158.45594064991
6.29861111111111	124.594954581659	157.796018744131
6.30555555555556	124.743663850785	158.039203858821
6.31597222222222	124.741540680865	158.435882089471
6.31944444444444	124.284216950071	157.953712469091
6.32291666666667	124.909159914244	157.853075085259
6.32638888888889	124.467348080972	157.483521131326
6.33333333333333	125.254298313402	158.435882089471
6.34375	125.910189360353	157.814480405937
6.35069444444444	124.284216950071	157.844685740333
6.35416666666667	123.728916255161	157.921850902964
6.35763888888889	124.87735078171	158.129673775469
6.36111111111111	125.032079085389	157.654967492445
6.36458333333333	122.992511135794	158.037528001574
6.36805555555556	125.372654183248	157.631446679593
6.375	123.394536339934	157.562544100925
6.37847222222222	124.130690081934	157.604561452377
6.38194444444444	123.358042734798	157.735583652392
6.38541666666667	124.771261772006	157.237792224412
6.39236111111111	124.247984658525	157.955389215595
6.39583333333333	125.585835445697	157.49865625857
6.39930555555556	125.493008918439	157.468384549364
6.40625	124.718183426228	157.091181957195
6.40972222222222	124.36729820445	157.268108319126
6.41319444444444	124.316177849531	157.638167269947
6.41666666666667	124.565191423862	158.030824394869
6.42361111111111	125.372654183248	158.435882089471
6.42708333333333	125.514111884757	158.020768451594
6.43402777777778	125.226806845507	158.549513711703
6.4375	124.80097578513	158.414149116195
6.44444444444444	125.309263155221	158.00233089336
6.44791666666667	125.093493377479	157.955389215595
6.45138888888889	125.779705902426	158.159818914303
6.45486111111111	126.135061062699	158.415820989223
6.45833333333333	124.439682758552	158.457612082
6.46180555555556	125.254298313402	158.02914844876
6.48958333333333	124.811586218302	158.097847670947
6.49305555555556	125.264870348357	157.972155701775
6.49652777777778	125.262756012748	157.552458269195
6.5	124.643835769293	157.988920408622
6.51041666666667	124.673580152432	157.757410106218
6.51736111111111	125.85548696119	158.124649026935
6.52083333333333	125.93332553005	158.007359531699
6.52430555555556	124.201080120545	158.382380175503
6.52777777777778	124.603457035237	157.911788020174
6.53125	124.488624914591	157.653287550759
6.53819444444444	125.029960813132	157.826227611785
6.54166666666667	124.021826896138	157.915142385687
6.55208333333333	124.945200474726	158.144747063159
6.5625	126.195938580674	157.406141086577
6.56597222222222	126.441250205794	157.844685740333
6.56944444444444	124.577947933625	157.570948467552
6.57638888888889	125.469791555999	157.547415111203
6.58680555555556	125.309263155221	158.044231323939
6.59722222222222	125.0214873652	157.765804092108
6.60069444444444	124.577947933625	157.549096181804
6.60763888888889	123.66039921602	157.868174782655
6.61111111111111	124.497134629887	158.297074124875
6.61458333333333	125.28178374865	158.076068223261
6.61805555555556	124.443939362318	157.853075085259
6.62152777777778	124.6098334947	158.24854625408
6.625	124.951559494527	157.780912141373
6.65972222222222	124.822195749541	158.34725972035
6.66319444444444	124.671455788978	158.005683336701
6.67013888888889	125.192962905334	157.896692493523
6.67708333333333	124.601331476234	158.736494355131
6.68055555555556	126.602435259703	158.638023092644
6.68402777777778	123.820926322595	158.233482854279
6.6875	124.722430525153	158.357294930905
6.69097222222222	125.091376145199	158.255240638205
6.69444444444444	125.998504606154	157.784269289201
6.70138888888889	126.441250205794	157.906756338301
6.71180555555556	125.112546855684	158.231809054671
6.71527777777778	125.467680673647	158.4225083049
6.71875	125.440235970614	158.420836502445
6.72222222222222	125.104079001403	158.470982904071
6.72916666666667	126.254689020812	158.022444486579
6.73611111111111	124.516279362927	158.0609883861
6.73958333333333	125.231036694923	157.982214739367
6.74305555555556	125.152761339357	157.943651616261
6.74652777777778	125.000301232401	158.330532955991
6.75347222222222	125.176037503843	158.379035705785
6.75694444444444	124.524787188386	158.390741040837
6.76041666666667	125.381103898788	158.729820267743
6.77083333333333	124.928241506141	158.13637319182
6.78472222222222	125.123130867652	158.059312759828
6.78819444444444	124.773384436185	158.200003497356
6.79166666666667	125.000301232401	157.745657775579
6.79861111111111	125.019368913482	158.526125624375
6.8125	126.24419987601	158.126323960854
6.81597222222222	125.484566738213	157.775876285695
6.83680555555556	125.275441491135	158.208374000782
6.84375	126.132961313882	157.841329877511
6.85416666666667	125.495119374759	158.358967404171
6.86111111111111	126.635902513438	157.722150487203
6.86805555555556	126.189642268343	158.278668752926
6.875	124.486497394875	158.45594064991
6.88194444444444	125.374766665521	158.260261240467
6.88541666666667	126.225317218851	158.134698364341
6.88888888888889	125.463458802398	158.039203858821
6.89583333333333	123.979109357277	158.317150272089
6.92013888888889	124.820073915437	158.698114519611
6.92361111111111	125.678593411066	158.684762835714
6.92708333333333	124.735170954271	158.258587724077
[truncated: 55 more rows]
