# Supplementary material for: Digital twinning of Cellular Capsule Technology: Emerging outcomes from the perspective of porous media mechanics
Source: PLoS One. 2021 Jul 12;16(7):e0254512. doi: 10.1371/journal.pone.0254512 (PMC8274916; doi:10.1371/journal.pone.0254512)
Supplement: S1 Data — (ZIP) [file pone.0254512.s011.zip › Data/data_thick_R91_30.txt]

-0.6875	62.3452868785556	120.239833876914
-0.684027777777778	61.7398575376857	120.555620791256
-0.680555555555556	61.7721075027266	120.58322952853
-0.677083333333333	61.484805306052	120.660557356447
-0.673611111111111	61.4628793262795	120.584870779071
-0.670138888888889	61.2064564129562	120.549751193113
-0.666666666666667	60.7673378730826	120.601691111259
-0.663194444444444	60.4670022552141	120.664604037447
-0.659722222222222	60.3005692885326	120.700808452409
-0.65625	60.0492032506928	120.765830796136
-0.652777777777778	59.8494306067207	120.837515521679
-0.649305555555556	59.6760400569544	120.872153587264
-0.645833333333333	59.7704895457645	120.852428053169
-0.642361111111111	59.7387091468379	120.895481658387
-0.638888888888889	59.7107200816609	120.976785714877
-0.635416666666667	59.8679466091619	121.061488144046
-0.631944444444444	60.2028623080666	121.135604019799
-0.628472222222222	60.7278375585193	121.186109216259
-0.625	61.0809300381177	121.209113945399
-0.621527777777778	61.387466590554	121.232523722384
-0.618055555555556	61.7003240112582	121.259256394447
-0.614583333333333	61.9459402581487	121.266200905389
-0.611111111111111	62.1099476942744	121.288240797753
-0.607638888888889	62.307923159383	121.303386788968
-0.604166666666667	62.3502569830518	121.317899274738
-0.600694444444444	62.5291632241663	121.31690410041
-0.597222222222222	62.7292807886804	121.298226059445
-0.59375	62.7254633493057	121.299814476451
-0.590277777777778	62.8504091523461	121.300211237841
-0.586805555555556	62.892340398424	121.314861677121
-0.583333333333333	62.9576958616668	121.29899606612
-0.579861111111111	63.0851263679956	121.217008975093
-0.576388888888889	63.163135466095	121.12978601586
-0.572916666666667	63.2781661597952	121.074902361836
-0.569444444444444	63.2869337312798	121.033600285157
-0.565972222222222	63.3044787553798	120.971240015758
-0.5625	63.2266145577868	120.928561810735
-0.559027777777778	63.0465177125332	120.915627585076
-0.555555555555556	63.04422602806	120.851911362681
-0.552083333333333	62.8975547475722	120.77207328753
-0.548611111111111	62.8486692010107	120.66251668136
-0.545138888888889	62.8797475923334	120.596628690008
-0.541666666666667	62.6533714362811	120.573690211406
-0.538194444444444	62.7483829919223	120.579686542962
-0.534722222222222	62.7812612966791	120.583274271432
-0.53125	62.8090006245314	120.605241593449
-0.527777777777778	63.0606826601346	120.61422895834
-0.524305555555556	63.1001336636297	120.615627604607
-0.520833333333333	63.2724016224945	120.561737127402
-0.517361111111111	63.3915012707701	120.582086812452
-0.513888888888889	63.4617173401786	120.591474471262
-0.510416666666667	63.6611628806347	120.593072967873
-0.506944444444444	63.8475355862508	120.585483430241
-0.503472222222222	64.3167741679747	120.600249341022
-0.5	64.5022969747453	120.586452864941
-0.496527777777778	64.525883629948	120.555919713661
-0.493055555555556	64.5693142703264	120.545141257102
-0.489583333333333	64.5949678620465	120.535554472383
-0.486111111111111	64.9260385836735	120.53115812546
-0.482638888888889	64.9661909019194	120.564521608467
-0.479166666666667	65.3164732406311	120.537979725075
-0.475694444444444	65.6075752089286	120.568882217644
-0.472222222222222	65.7729146275098	120.571079769725
-0.46875	65.9426202681759	120.567682747521
-0.465277777777778	66.0425566384761	120.58581364025
-0.461805555555556	66.1156144214518	120.631136783176
-0.458333333333333	66.3383439015102	120.670235879053
-0.454861111111111	66.5747168620156	120.662844516885
-0.451388888888889	66.8640385289056	120.648248511339
-0.447916666666667	66.949383533322	120.681975292751
-0.444444444444444	67.1307466581392	120.739275236171
-0.440972222222222	67.1332178461538	120.812161322128
-0.4375	67.1296245200033	120.863209126472
-0.434027777777778	67.1741323038432	120.929726212947
-0.430555555555556	67.1423580419549	121.017114280567
-0.427083333333333	67.0977855974727	121.060229304316
-0.423611111111111	67.0794232910759	121.085902496297
-0.420138888888889	67.1118676127813	121.082516758172
-0.416666666666667	67.0861423660353	121.095697867656
-0.413194444444444	66.899797273101	121.11828344267
-0.409722222222222	66.7592042753123	121.140975688343
-0.40625	66.7624387458605	121.079086800249
-0.402777777777778	66.5880983153784	121.036130546743
-0.399305555555556	66.5755049416587	120.937796551537
-0.395833333333333	66.5819909370121	120.904986626023
-0.392361111111111	66.5230039980134	120.82139516103
-0.388888888888889	66.2562950691697	120.732996564552
-0.385416666666667	66.2663832005495	120.678593870734
-0.381944444444444	66.3253547797881	120.682776101576
-0.378472222222222	66.4745581413522	120.666996842637
-0.375	66.5264741816512	120.675778649014
-0.371527777777778	66.4174074042014	120.677766965524
-0.368055555555556	66.3820946186935	120.675771173231
-0.364583333333333	66.4982774769271	120.68971055611
-0.361111111111111	66.6792756301261	120.762450893413
-0.357638888888889	66.8546548171198	120.763446572439
-0.354166666666667	67.0098865642071	120.763246784049
-0.350694444444444	67.3502331258578	120.764645991877
-0.347222222222222	67.4491462210044	120.785602011101
-0.34375	67.4332840252031	120.776239573787
-0.340277777777778	67.4679113652569	120.82569846027
-0.336805555555556	67.392248113604	120.848418690648
-0.333333333333333	67.5214974818552	120.830909161777
-0.329861111111111	67.4367012040182	120.838291780189
-0.326388888888889	67.2397169990784	120.789426305849
-0.322916666666667	67.1146500829522	120.71868529312
-0.319444444444444	66.9536594962279	120.708525131469
-0.315972222222222	66.785402330011	120.707126510712
-0.3125	66.5851975056279	120.707326382951
-0.309027777777778	66.3754773192933	120.708921392182
-0.305555555555556	66.3790860052578	120.684781294783
-0.302083333333333	66.0960385660054	120.64830699854
-0.298611111111111	66.1394430246005	120.602019673849
-0.295138888888889	65.9959477224273	120.599629849335
-0.291666666666667	65.9310886615229	120.598632488463
-0.288194444444444	65.8398356113556	120.647099939894
-0.284722222222222	65.6432457017722	120.710091624845
-0.28125	65.7065115658637	120.704708908417
-0.277777777777778	65.7068737621439	120.700911751612
-0.274305555555556	65.8851150978094	120.723274405727
-0.270833333333333	65.9688626122973	120.704718088997
-0.267361111111111	65.9399327386844	120.709909700544
-0.263888888888889	66.1353300325747	120.748771529526
-0.260416666666667	66.1982381454016	120.833813940289
-0.256944444444444	66.484725304335	120.850730684215
-0.253472222222222	66.609393538704	120.840552420297
-0.25	66.8690605261725	120.840154382983
-0.246527777777778	66.853184429594	120.817471169069
-0.243055555555556	66.8546066548237	120.865821009565
-0.239583333333333	67.0376361876618	120.915081806727
-0.236111111111111	67.1675733053074	120.931624775429
-0.232638888888889	67.34469745765	120.991173072943
-0.229166666666667	67.4918867967294	121.036594652476
-0.225694444444444	67.5988863541562	121.003920061311
-0.222222222222222	67.6810562297248	120.938653463819
-0.21875	67.6738965560583	120.907187408991
-0.215277777777778	67.7817960889233	120.930922023011
-0.211805555555556	67.8787512345851	120.885051243663
-0.208333333333333	68.1776908892927	120.862520703525
-0.204861111111111	68.2329036992671	120.795010901121
-0.201388888888889	68.2986459265225	120.794612914216
-0.197916666666667	68.3564231752019	120.805362452041
-0.194444444444444	68.5221502913802	120.801190640175
-0.190972222222222	68.7609973295622	120.762554384312
-0.1875	68.6647103491557	120.777309830893
-0.184027777777778	68.8375982662885	120.76832524895
-0.180555555555556	69.0785677993624	120.7329678157
-0.177083333333333	69.2425102159449	120.695647464672
-0.173611111111111	69.4224348585142	120.719205116159
-0.170138888888889	69.5887876688516	120.726986370492
-0.166666666666667	69.7813600517824	120.701387517604
-0.163194444444444	69.8384984872278	120.672694517679
-0.159722222222222	69.9196035373422	120.622439729376
-0.15625	69.9130980931038	120.551475623136
-0.152777777777778	70.0004074717608	120.551475623136
-0.149305555555556	70.2273979376458	120.509750198895
-0.145833333333333	70.2142665782322	120.489557934059
-0.142361111111111	70.3117310691232	120.532092778867
-0.138888888888889	70.3231793605477	120.527693782695
-0.135416666666667	70.40180310749	120.497738876437
-0.131944444444444	70.4970676444899	120.486164753841
-0.128472222222222	70.5240100809796	120.49517117754
-0.125	70.7305932143832	120.458198134504
-0.121527777777778	70.7760010016819	120.441195018616
-0.118055555555556	70.7876376528449	120.442594814256
-0.114583333333333	70.7970427734802	120.39140168051
-0.111111111111111	70.8183379189193	120.388200831591
-0.107638888888889	71.036987192023	120.405796178817
-0.104166666666667	70.909124772462	120.369262157899
-0.100694444444444	71.1080611842438	120.408988973493
-0.097222222222222	71.1736957221555	120.447515887526
-0.09375	71.2352083931924	120.468858644312
-0.090277777777778	71.4104721894777	120.516569046771
-0.086805555555556	71.5230227006158	120.572878248465
-0.083333333333333	71.8574744374008	120.661603778123
-0.079861111111111	72.1516260563893	120.727193465217
-0.076388888888889	72.3048974019848	120.776191806496
-0.072916666666667	72.6155470305835	120.844009587524
-0.069444444444444	72.7757544495726	120.854992343944
-0.065972222222222	73.2676946235396	120.893120708281
-0.0625	73.510803642474	120.927937992937
-0.059027777777778	73.6976837937809	120.945658838145
-0.055555555555556	73.8928298188213	120.91812489864
-0.052083333333333	73.9751423113904	120.877614300585
-0.048611111111111	73.7768942161439	120.80086639142
-0.045138888888889	73.5572490582907	120.72974360531
-0.041666666666667	73.1728724165967	120.627299602618
-0.038194444444444	73.1261403530414	120.610325011861
-0.034722222222222	73.0785585152589	120.544707915048
-0.03125	73.0030664327704	120.487276211581
-0.027777777777778	72.8355581741162	120.416303056896
-0.024305555555556	72.7704587696566	120.333155809403
-0.020833333333333	72.7404376627384	120.310651413007
-0.017361111111111	72.6260895081963	120.341373229638
-0.013888888888889	72.4995660599148	120.362744752411
-0.010416666666667	72.6252066578985	120.406381145844
-0.006944444444445	72.6464078224358	120.454245446403
-0.003472222222222	73.0971473516925	120.522049502004
0	73.0726629379072	120.555972455974
0.003472222222222	72.9342218268372	120.616617189501
0.006944444444445	73.0360987125067	120.739319032647
0.010416666666667	72.8419045552279	120.823834774131
0.013888888888889	72.717771095725	120.860999873698
0.017361111111111	72.7197330976299	120.883504270094
0.020833333333333	72.8490084994443	120.884699485584
0.024305555555556	73.0503748119246	120.875716539463
0.027777777777778	73.1324944079769	120.923357603534
0.03125	73.2254404621394	120.95931793788
0.034722222222222	73.1580967413227	120.991174794732
0.038194444444445	73.3466702951749	121.041070403333
0.041666666666667	73.6107147993305	121.071466157105
0.045138888888889	73.6651118609871	121.051210183169
0.048611111111111	74.048304832725	121.047627004275
0.052083333333333	74.3106738038616	121.085461835084
0.055555555555556	74.4530195452407	121.106927523228
0.059027777777778	74.5377386803071	121.130407064973
0.0625	74.8294855803645	121.214161947595
0.065972222222222	75.2276553158793	121.215951933638
0.069444444444445	75.5397079420594	121.219521695238
0.072916666666667	75.7641687898824	121.225882011169
0.076388888888889	75.8614453302679	121.191118123219
0.079861111111111	76.0765246528602	121.168080669454
0.083333333333333	76.3005098953864	121.172850131639
0.086805555555556	76.4731852999282	121.164684083502
0.090277777777778	76.6253122621317	121.180774201462
0.09375	76.8228690070158	121.178986990893
0.097222222222222	77.0151253799509	121.192296339626
0.100694444444445	77.0996204856749	121.138256896868
0.104166666666667	77.025301186081	121.121937362485
0.107638888888889	76.8887103314233	121.056706155172
0.111111111111111	76.9334886665671	121.010310771349
0.114583333333333	76.9642397863279	120.988602204803
0.118055555555555	77.0272358881788	120.961531237766
0.121527777777778	76.9037695733977	120.971262483953
0.125	76.6899784625909	121.005876743617
0.128472222222222	76.5806590735757	120.98819620224
0.131944444444445	76.556971453458	120.986011440127
0.135416666666667	76.6923612313712	120.957784459268
0.138888888888889	76.5770869374835	120.988015636243
0.142361111111111	76.6067221450232	121.038884527396
0.145833333333333	76.8840226255917	121.108675417492
0.149305555555555	77.053887447956	121.17472481481
0.152777777777778	77.3015600856868	121.222863930934
0.15625	77.2373108003811	121.254307772929
0.159722222222222	77.288286045219	121.242589501813
0.163194444444445	77.4880068845839	121.247950940484
0.166666666666667	77.5368767028727	121.278526345151
0.170138888888889	77.4574386058713	121.268590144094
0.173611111111111	77.2289540454403	121.290065136174
0.177083333333333	77.2401620559151	121.31585510782
0.180555555555555	76.9978483162766	121.304747584755
0.184027777777778	76.8143100029776	121.295229587846
0.1875	76.6833131953018	121.269016439338
0.190972222222222	76.5401845371784	121.281315823191
0.194444444444445	76.6165317170079	121.290652062826
0.197916666666667	76.7728138897657	121.305149112963
0.201388888888889	76.9101193352595	121.269954276698
0.204861111111111	77.069244401353	121.256265390798
0.208333333333333	77.3542229893714	121.263817720879
0.211805555555555	77.5750661964075	121.255272511109
0.215277777777778	77.7368375692011	121.214377331451
0.21875	78.2037416790492	121.199881064861
0.222222222222222	78.4729311625073	121.149776264254
0.225694444444445	78.6290447665507	121.109740470709
0.229166666666667	78.8378362392422	121.073596773846
0.232638888888889	79.0123441237043	121.03500873544
0.236111111111111	79.1325679574562	120.964728714658
0.239583333333333	79.2576319822131	120.934015273311
0.243055555555555	79.3662243744316	120.874100134385
0.246527777777778	79.2795630117673	120.84585172725
0.25	79.3143416861791	120.833718062789
0.253472222222222	79.3325642642394	120.799655306714
0.256944444444445	79.2914222714474	120.751062970291
0.260416666666667	79.2651063100047	120.722528568202
0.263888888888889	79.2779369433649	120.715142859394
0.267361111111111	79.1755335216913	120.687458446175
0.270833333333333	79.1047131445732	120.688255444359
0.274305555555555	78.9718293152509	120.736285590329
0.277777777777778	78.8014984167875	120.824802369638
0.28125	78.8630366906057	120.894242009295
0.284722222222222	78.9119886651136	120.927456232466
0.288194444444445	78.9834574481427	120.988387280521
0.291666666666667	79.0016341252838	121.049267396023
0.295138888888889	79.0584453645181	121.119497832835
0.298611111111111	79.0620808496199	121.164759192825
0.302083333333333	79.1651148034945	121.238790533757
0.305555555555555	79.3223859901681	121.322229624379
0.309027777777778	79.3913913625733	121.362800144084
0.3125	79.5946162249955	121.394175367568
0.315972222222222	79.8745306643139	121.370574203573
0.319444444444444	79.9406380555971	121.320876934661
0.322916666666667	80.0675765676058	121.328023781852
0.326388888888889	80.1272985016919	121.281015479241
0.329861111111111	80.2354136749997	121.27724512728
0.333333333333333	80.3557242303469	121.273476402196
0.336805555555556	80.5682504051374	121.346063250552
0.340277777777778	80.6781495829739	121.416448358459
0.34375	80.8368023611268	121.449648260359
0.347222222222222	80.9383478317892	121.514962860144
0.350694444444444	81.0412710731624	121.526656080256
0.354166666666667	81.0495874527771	121.513743327258
0.357638888888889	81.1429193003038	121.582068972045
0.361111111111111	81.2372858392493	121.578297602216
0.364583333333333	81.2091364061898	121.616593741929
0.368055555555556	81.1399472676168	121.616196787789
0.371527777777778	81.1019477855702	121.611632923802
0.375	81.0780770088323	121.596401497628
0.378472222222222	81.1262359043863	121.507356515797
0.381944444444444	81.1103463190528	121.44542159693
0.385416666666667	81.2583278372732	121.429623122839
0.388888888888889	81.2719428088437	121.411185807536
0.392361111111111	81.3481354408739	121.393281572636
0.395833333333333	81.3179468794105	121.373463083762
0.399305555555556	81.403818784082	121.381996446651
0.402777777777778	81.5749348981976	121.408309990441
0.40625	81.7820455030033	121.449714717264
0.409722222222222	81.8690365489928	121.45745233004
0.413194444444444	81.8920245889508	121.424544165638
0.416666666666667	81.8763998696707	121.475486481964
0.420138888888889	81.8849373845585	121.526168297167
0.423611111111111	81.8241529386142	121.519447117762
0.427083333333333	81.844823458061	121.542835456593
0.430555555555556	81.8583264853336	121.560342135885
0.434027777777778	82.0364915551656	121.567679122594
0.4375	82.0697507170191	121.603328773261
0.440972222222222	82.1234993089654	121.55202867844
0.444444444444444	82.1246696669026	121.510028493616
0.447916666666667	82.1633977840854	121.48143181254
0.451388888888889	82.271779779039	121.453999463926
0.454861111111111	82.3012329532145	121.395107182946
0.458333333333333	82.3461144715721	121.32853947679
0.461805555555556	82.42179915072	121.298838364959
0.465277777777778	82.5568068425757	121.241667515749
0.46875	82.6864825078769	121.209816427062
0.472222222222222	82.7130771822035	121.177457349346
0.475694444444444	82.6853714680156	121.129700268741
0.479166666666667	82.6871176732399	121.13823378517
0.482638888888889	82.694428266424	121.169155084879
0.486111111111111	82.6615809921295	121.195966644582
0.489583333333333	82.6919736805218	121.208299778995
0.493055555555556	82.8071922321399	121.228957768446
0.496527777777778	82.8424970665971	121.263876581662
0.5	82.8214528141651	121.245421694826
0.503472222222222	82.8168175626928	121.265306304593
0.506944444444444	82.7989237482882	121.279451614251
0.510416666666667	82.796037541311	121.305663818258
0.513888888888889	82.8970348127288	121.315588923205
0.517361111111111	83.0222861639464	121.281017141383
0.520833333333333	83.218752415513	121.246919522469
0.524305555555556	83.4257390165865	121.205383509471
0.527777777777778	83.5982547986085	121.232388564377
0.53125	83.5910145770434	121.282679829397
0.534722222222222	83.6325259402599	121.281293120371
0.538194444444444	83.8161317670664	121.337751159768
0.541666666666667	83.9775596832203	121.379194546052
0.545138888888889	84.1461642755539	121.44034773445
0.548611111111111	84.2516629678591	121.468476375203
0.552083333333333	84.3425079582303	121.489686156164
0.555555555555556	84.3510901653979	121.580651306383
0.559027777777778	84.3522293175442	121.661560755633
0.5625	84.3396359555359	121.743686502325
0.565972222222222	84.2472917890721	121.800459369983
0.569444444444444	84.2814049883355	121.800459369983
0.572916666666667	84.3290212950707	121.786979413599
0.576388888888889	84.3052731677598	121.738065811897
0.579861111111111	84.2202536826892	121.697615714136
0.583333333333333	84.0360296448803	121.701772935408
0.586805555555556	84.0060763021452	121.727461949126
0.590277777777778	84.0379172271042	121.757719440174
0.59375	83.8597207801114	121.736580877799
0.597222222222222	83.8065703672597	121.720998890481
0.600694444444444	83.7678014543907	121.708738680269
0.604166666666667	83.8485567915941	121.650775806556
0.607638888888889	83.8370102026751	121.622886472351
0.611111111111111	83.7344804249427	121.654577881841
0.614583333333333	83.7884508776233	121.723233248661
0.618055555555556	83.8319342293201	121.777331554191
0.621527777777778	84.0045605447103	121.813492837395
0.625	83.8129452249629	121.822371334544
0.628472222222222	83.737679359746	121.843088572165
0.631944444444444	83.9921208741473	121.866595302244
0.635416666666667	84.013310944559	121.860277377155
0.638888888888889	84.0997679703978	121.90529669327
0.642361111111111	84.0355739759315	121.941929722242
0.645833333333333	84.1528206531398	121.972189376054
0.649305555555556	84.3834408480133	121.996095866118
0.652777777777778	84.3366312090125	121.99530686987
0.65625	84.4456829415951	121.994318434708
0.659722222222222	84.4928142287866	121.997080019774
0.663194444444444	84.6744190312717	122.012058709399
0.666666666666667	84.7712166071846	122.029982432867
0.670138888888889	84.8248186256633	122.070950636868
0.673611111111111	84.8812300340986	122.096397818159
0.677083333333333	84.9734797270484	122.062255174724
0.680555555555556	85.0799879323015	122.053553448265
0.684027777777778	85.1386521671068	122.028639750526
0.6875	85.1941876398719	122.020939984855
0.690972222222222	85.4396142609764	122.023898431596
0.694444444444444	85.417644452178	122.034173847969
0.697916666666667	85.4322618727071	121.98099113501
0.701388888888889	85.6308826958293	121.944692096884
0.704861111111111	85.6249391401923	121.93465049432
0.708333333333333	85.696025367338	121.92973440559
0.711805555555556	85.8352805739913	121.928552108501
0.715277777777778	85.8885447269563	121.967029072529
0.71875	85.9365039410123	122.027207910266
0.722222222222222	86.005089058857	122.125940325598
0.725694444444444	86.0850169250299	122.154540700775
0.729166666666667	86.0691896146885	122.124722920897
0.732638888888889	86.1650628969684	122.140709906033
0.736111111111111	86.172641909105	122.179287875582
0.739583333333333	86.2925147398579	122.163666411941
0.743055555555556	86.3359952938763	122.142766544869
0.746527777777778	86.3488005004597	122.126035574384
0.75	86.3191888385487	122.138049737079
0.753472222222222	86.3890033310379	122.163627200151
0.756944444444444	86.4450034633121	122.140186402027
0.760416666666667	86.5362632088136	122.068737497183
0.763888888888889	86.5905735277764	122.070313306384
0.767361111111111	86.6710461431141	122.139894965283
0.770833333333333	86.7437087201321	122.156646704871
0.774305555555556	86.9311214699755	122.223198993117
0.777777777777778	86.8557555743621	122.285159674947
0.78125	87.0484820122597	122.294628640718
0.784722222222222	87.0507068782867	122.303095689561
0.788194444444444	87.125359530494	122.346318044309
0.791666666666667	87.247096325092	122.388099247251
0.795138888888889	87.1782238195179	122.427270838109
0.798611111111111	87.0995473876968	122.461970066142
0.802083333333333	87.0232404415946	122.475748877015
0.805555555555556	87.0493358981466	122.450962358719
0.809027777777778	87.1311814991811	122.446826042803
0.8125	87.0965843606107	122.408282147967
0.815972222222222	87.1367030398622	122.386812689043
0.819444444444444	87.1191001856561	122.387995741889
0.822916666666667	87.1146498243979	122.364153371308
0.826388888888889	87.090771269123	122.313054343308
0.829861111111111	87.0494848361874	122.218479639878
0.833333333333333	87.1385974902293	122.195662727987
0.836805555555556	87.2330259506552	122.211202788826
0.840277777777778	87.3294658526475	122.214153171821
0.84375	87.2503670354506	122.186942452651
0.847222222222222	87.067387957835	122.164461242372
0.850694444444444	87.0179777031425	122.167612693213
0.854166666666667	86.9450595594242	122.171160969558
0.857638888888889	86.8911839123176	122.150636840785
0.861111111111111	86.9692563245755	122.163254056358
0.864583333333333	87.0901267931202	122.147681200337
0.868055555555556	87.057163516676	122.17568511442
0.871527777777778	87.1687995806297	122.151440051704
0.875	87.2760206170081	122.119746796955
0.878472222222222	87.3857167473907	122.106562357069
0.881944444444444	87.4513664750319	122.141647796677
0.885416666666667	87.71076333991	122.179681444959
0.888888888888889	87.7719974438308	122.226846431009
0.892361111111111	87.9133396426393	122.246538469484
0.895833333333333	88.0406694855118	122.246538469484
0.899305555555556	88.0511313050785	122.210225223969
0.902777777777778	88.1220239236812	122.217127285412
0.90625	88.183718838863	122.24781102628
0.909722222222222	88.2362456002599	122.257475973542
0.913194444444444	88.2152438876113	122.281500265084
0.916666666666667	88.2136135584699	122.325518576059
0.920138888888889	88.3254567846866	122.360689864906
0.923611111111111	88.3035031597383	122.4025144688
0.927083333333333	88.4410737049996	122.397022161827
0.930555555555556	88.5132573779447	122.430222714205
0.934027777777778	88.4694854716718	122.511896734554
0.9375	88.549149450552	122.558450925777
0.940972222222222	88.4433989167343	122.547602900944
0.944444444444444	88.3621362292566	122.531091400548
0.947916666666667	88.1979734039061	122.5885130282
0.951388888888889	88.2562067163814	122.622687713971
0.954861111111111	88.3057842092257	122.646980501234
0.958333333333333	88.2071158278847	122.683410128553
0.961805555555556	88.1676661562327	122.679293538783
0.965277777777778	88.0355891002092	122.691255454214
0.96875	88.0772423082436	122.656677593834
0.972222222222222	88.2216028594723	122.604987590243
0.975694444444444	88.1705011310718	122.614629088199
0.979166666666667	88.2645701972923	122.693087577576
0.982638888888889	88.3504749900761	122.732164514463
0.986111111111111	88.4418797461948	122.702507442152
0.989583333333333	88.4253234227082	122.666955716264
0.993055555555556	88.3792778927789	122.646780747918
0.996527777777778	88.2854819499069	122.621527666212
1	88.3954589819194	122.596599678505
1.00347222222222	88.4863756064573	122.555561961632
1.00694444444444	88.4655758015122	122.567558491256
1.01041666666667	88.4334477438995	122.607477194949
1.01388888888889	88.4829148921111	122.674930704815
1.01736111111111	88.511680571243	122.688442893214
1.02083333333333	88.6147527511726	122.717416695114
1.02430555555556	88.7515485273234	122.75687663536
1.02777777777778	88.822420627427	122.82591218737
1.03125	88.9477538485895	122.842759814803
1.03472222222222	89.2025556843579	122.84902946744
1.03819444444444	89.1428770790933	122.857083178931
1.04166666666667	89.2998945052217	122.885962776542
1.04513888888889	89.3664281970081	122.932841581543
1.04861111111111	89.5430436158939	122.961267672565
1.05208333333333	89.6730439656981	122.901088946156
1.05555555555556	89.8105699383364	122.884441161561
1.05902777777778	89.8541156454707	122.847231359708
1.0625	89.7925190309834	122.863876519134
1.06597222222222	89.7817388916454	122.828823738263
1.06944444444444	89.7828087009479	122.850531478038
1.07291666666667	89.7014858591298	122.839949396806
1.07638888888889	89.7055503868658	122.857607902382
1.07986111111111	89.7536097144448	122.911044040617
1.08333333333333	89.8177422017567	122.896550295167
1.08680555555556	89.7208082654701	122.854964883277
1.09027777777778	89.7529194008306	122.865573613811
1.09375	89.7093877779433	122.871452134845
1.09722222222222	89.6771540876635	122.883411949335
1.10069444444444	89.8025551465639	122.826323475575
1.10416666666667	89.8913344927136	122.823969629787
1.10763888888889	89.9717052050336	122.764024272938
1.11111111111111	90.2156567950436	122.788113337378
1.11458333333333	90.3827009755117	122.806331166261
1.11805555555556	90.3426266911066	122.765053147288
1.12152777777778	90.2927000882689	122.757210853212
1.125	90.3012678085316	122.757014327676
1.12847222222222	90.3783551660733	122.773104602472
1.13194444444444	90.4109588528614	122.798347079738
1.13541666666667	90.5226944686619	122.836493668551
1.13888888888889	90.5629191814632	122.910788722391
1.14236111111111	90.5775781347688	122.953473118421
1.14583333333333	90.6472011241562	123.006578235605
1.14930555555556	90.6358602122265	122.99953314962
1.15277777777778	90.5948847876586	123.042901354969
1.15625	90.5674369921974	123.086131906077
1.15972222222222	90.7527969739734	123.140327285469
1.16319444444444	90.8770899002047	123.235043739727
1.16666666666667	90.8532433298859	123.29059265885
1.17013888888889	91.0036249253267	123.319873016919
1.17361111111111	90.9826237839206	123.342893670154
1.17708333333333	91.0519554446106	123.3984390332
1.18055555555556	91.0814605431482	123.43239184853
1.18402777777778	91.0564740052363	123.463822446423
1.1875	91.0596404703302	123.469106676865
1.19097222222222	91.1212922036419	123.462865743934
1.19444444444444	91.2141912803863	123.427080405453
1.19791666666667	91.166658763443	123.390130810112
1.20138888888889	91.1595386317612	123.342090041328
1.20486111111111	91.2174459077314	123.339943620097
1.20833333333333	91.1316215304563	123.370703247455
1.21180555555556	91.3457672009381	123.38706212229
1.21527777777778	91.3188445037058	123.338548202546
1.21875	91.3938589543808	123.299904159528
1.22222222222222	91.3717028398922	123.258498867472
1.22569444444444	91.4295420127601	123.290932408293
1.22916666666667	91.4253049364206	123.295613433299
1.23263888888889	91.4340103629208	123.35441302304
1.23611111111111	91.3599390597928	123.376910101275
1.23958333333333	91.2806777532166	123.409545571505
1.24305555555556	91.2817316670325	123.401541652915
1.24652777777778	91.2185079029511	123.340524336936
1.25	91.0917363546903	123.313051213333
1.25347222222222	91.1415537603326	123.349894169382
1.25694444444444	91.1449713472166	123.415976616671
1.26041666666667	91.28093220736	123.468488443413
1.26388888888889	91.3453963334348	123.459900740963
1.26736111111111	91.3231159424526	123.471399971054
1.27083333333333	91.4821628546878	123.466138159943
1.27430555555556	91.5680769895628	123.502624195674
1.27777777777778	91.6277924639147	123.50047747568
1.28125	91.6617097950849	123.528174042152
1.28472222222222	91.9159093276493	123.527001132881
1.28819444444444	92.0750464233933	123.520561532888
1.29166666666667	91.9273597606386	123.47180158917
1.29513888888889	92.0365104623971	123.438906444542
1.29861111111111	92.0883216776153	123.465944894074
1.30208333333333	92.0578477920873	123.50940137433
1.30555555555556	92.0620963177965	123.482681665834
1.30902777777778	91.9849085137787	123.481512039601
1.3125	92.0362952945557	123.434076555173
1.31597222222222	92.0537302843625	123.408283789383
1.31944444444444	92.0741717008575	123.343225090047
1.32291666666667	91.8500506713514	123.324833443538
1.32638888888889	91.8309052374953	123.324247841973
1.32986111111111	91.9065369479798	123.369309454883
1.33333333333333	92.024022193251	123.373012532076
1.33680555555556	92.016270721407	123.374178198531
1.34027777777778	92.0178361773135	123.358218220694
1.34375	92.2515826916695	123.392532658924
1.34722222222222	92.2875357449985	123.439417203984
1.35069444444444	92.2658136080098	123.495031132285
1.35416666666667	92.3275973889329	123.548699285481
1.35763888888889	92.4352683625469	123.641775096741
1.36111111111111	92.6521438482306	123.720801539127
1.36458333333333	92.6645674434557	123.747318149942
1.36805555555556	92.7287347843265	123.759770838044
1.37152777777778	92.5842248144362	123.758991344305
1.375	92.5811222380804	123.762293411211
1.37847222222222	92.6533374748557	123.778447883232
1.38194444444444	92.5744944474541	123.766761556607
1.38541666666667	92.5685129411087	123.767538078633
1.38888888888889	92.6537691000914	123.806013753698
1.39236111111111	92.773404089368	123.849152418926
1.39583333333333	92.7565899845117	123.859252598641
1.39930555555556	92.6762139328576	123.860419190818
1.40277777777778	92.6316111909582	123.891146910825
1.40625	92.8083419731209	123.932879652434
1.40972222222222	92.8119849729639	124.011724275104
1.41319444444444	92.7642689218362	124.007062252275
1.41666666666667	92.8243232907591	124.040465391113
1.42013888888889	92.8323970553308	124.093734396413
1.42361111111111	92.9131785245811	124.082469587686
1.42708333333333	92.9852447807656	124.084797230896
1.43055555555556	92.9844700234706	124.058583952597
1.43402777777778	92.9696977752834	124.055282966591
1.4375	93.1207119532289	124.073349712067
1.44097222222222	93.0703804854759	124.078204019694
1.44444444444444	92.9390327288664	124.085370395375
1.44791666666667	93.044258986857	124.094848987521
1.45138888888889	93.0790353766592	124.157237983156
1.45486111111111	93.0926368281533	124.213334502346
1.45833333333333	93.0780463062977	124.256117153357
1.46180555555556	93.0237592309823	124.284258105218
1.46527777777778	92.975265905767	124.285033879612
1.46875	92.9177359879994	124.333722622145
1.47222222222222	92.9782162973243	124.383523049113
1.47569444444444	92.8922904123237	124.386046202735
1.47916666666667	93.077267835501	124.386434457063
1.48263888888889	93.2763453359765	124.351916608149
1.48611111111111	93.2369417144862	124.292981854766
1.48958333333333	93.2854926310572	124.243990981023
1.49305555555556	93.3008643919591	124.219458790138
1.49652777777778	93.4451350212505	124.171632218417
1.5	93.4870442550726	124.192159933485
1.50347222222222	93.5545497560298	124.240733579269
1.50694444444444	93.6574129370106	124.239572150888
1.51041666666667	93.6666794412225	124.209563163554
1.51388888888889	93.7371872618668	124.218486716889
1.51736111111111	93.7151504299179	124.217127768245
1.52083333333333	93.7271522964003	124.247578772453
1.52430555555556	93.7209547097181	124.293551006335
1.52777777777778	93.6690362347895	124.322429030717
1.53125	93.5828534203567	124.277670639085
1.53472222222222	93.6454335243781	124.288725520505
1.53819444444444	93.6899610016758	124.270717362568
1.54166666666667	93.6074385981888	124.272648256642
1.54513888888889	93.5796491450065	124.263158789052
1.54861111111111	93.6032844865699	124.274397288027
1.55208333333333	93.6004548104776	124.332422231202
1.55555555555556	93.6544210612297	124.403064648084
1.55902777777778	93.6587580284103	124.408099573523
1.5625	93.7123207919776	124.414872891641
1.56597222222222	93.8965999321006	124.385024523757
1.56944444444444	94.0838044331579	124.42591473072
1.57291666666667	94.047078059968	124.416606077043
1.57638888888889	94.0311470208702	124.391773599028
1.57986111111111	94.1267477791208	124.368387649837
1.58333333333333	94.1911936730443	124.416720247686
1.58680555555556	94.1924763268244	124.423109580777
1.59027777777778	94.2317504407949	124.345288089657
1.59375	94.1882972129241	124.309925267575
1.59722222222222	94.2025682174798	124.334873154941
1.60069444444444	94.2151374721259	124.348600873318
1.60416666666667	93.9747072948553	124.387736536312
1.60763888888889	93.7890540819563	124.395664892683
1.61111111111111	93.6722187181796	124.470305955712
1.61458333333333	93.6361352397044	124.558909264036
1.61805555555556	93.6422828359938	124.562778043805
1.62152777777778	93.5811867808944	124.539990765115
1.625	93.6948340993137	124.597140543979
1.62847222222222	93.7066067646429	124.662222037756
1.63194444444444	93.7457245719946	124.657769705002
1.63541666666667	93.7729267104418	124.625849784982
1.63888888888889	93.8128204742844	124.601863747335
1.64236111111111	93.9873259634347	124.598768829351
1.64583333333333	94.022155111474	124.562950410737
1.64930555555556	94.0869473381705	124.494515969735
1.65277777777778	94.1566566363594	124.421051456185
1.65625	94.1548640442352	124.415828290907
1.65972222222222	94.2279737823928	124.439773022199
1.66319444444444	94.140962086664	124.381074645649
1.66666666666667	94.1670091021897	124.366773353868
1.67013888888889	94.1189175721977	124.407167308812
1.67361111111111	94.09477042488	124.452601878392
1.67708333333333	94.1253321505018	124.460151357132
1.68055555555556	94.1826313690732	124.489326025868
1.68402777777778	94.2885620068958	124.553717806009
1.6875	94.3966517945899	124.571736461463
1.69097222222222	94.4206989262204	124.633247131556
1.69444444444444	94.4921117731387	124.637890064185
1.69791666666667	94.5673887399609	124.63692552855
1.70138888888889	94.6847240710128	124.668436457853
1.70486111111111	94.7183151148731	124.666695878881
1.70833333333333	94.7773684769789	124.64777311043
1.71180555555556	94.8179984721227	124.6734066874
1.71527777777778	94.8220651761579	124.699307610932
1.71875	94.8615701660365	124.684633062902
1.72222222222222	94.8773221429656	124.689067063243
1.72569444444444	94.8233199774449	124.728105774789
1.72916666666667	94.7617882601763	124.756812379191
1.73263888888889	94.6995904573249	124.793501914399
1.73611111111111	94.6899632387972	124.772068067922
1.73958333333333	94.684664257107	124.758546508673
1.74305555555556	94.7325338446379	124.779222762109
1.74652777777778	94.7297309867297	124.763752135038
1.75	94.7069001868778	124.741591152075
1.75347222222222	94.6857832552135	124.790909716025
1.75694444444444	94.6251856465725	124.812335899006
1.76041666666667	94.5768219229856	124.840826418399
1.76388888888889	94.5959652921836	124.888187960497
1.76736111111111	94.6518750106744	124.866423829752
1.77083333333333	94.7308198251139	124.84867319964
1.77430555555556	94.6623598739265	124.863159967561
1.77777777777778	94.5638656162248	124.874364690687
1.78125	94.5769897709613	124.915412125505
1.78472222222222	94.632621062824	124.980439785582
1.78819444444444	94.6825168928253	124.966349895031
1.79166666666667	94.7325537031848	124.926680708407
1.79513888888889	94.7175286524893	124.913173417518
1.79861111111111	94.7882007442643	124.896819347163
1.80208333333333	94.8885782252828	124.8498436554
1.80555555555556	94.945902926975	124.809866254315
1.80902777777778	94.9400705369929	124.830315634928
1.8125	94.9213975981716	124.831280761447
1.81597222222222	94.9827079301704	124.86887087088
1.81944444444444	94.9336430702724	124.858478503184
1.82291666666667	94.9354153360689	124.844809257939
1.82638888888889	94.9331420945777	124.860056443696
1.82986111111111	94.8851429105387	124.864299571046
1.83333333333333	94.8899843542996	124.870669297889
1.83680555555556	94.8083288866608	124.881061665585
1.84027777777778	94.7059114805412	124.870639096427
1.84375	94.6753859164635	124.932957869642
1.84722222222222	94.6527798634468	124.929680731997
1.85069444444444	94.7221502479263	124.928715605478
1.85416666666667	94.76513765148	124.871026379365
1.85763888888889	94.7369385844049	124.847126393313
1.86111111111111	94.7720557975343	124.801765356242
1.86458333333333	94.8103686525668	124.797521363301
1.86805555555556	94.8309724770231	124.785366352566
1.87152777777778	94.9226991291263	124.82331752703
1.875	94.9650226746314	124.800788710297
1.87847222222222	95.0097896128005	124.836840942129
1.88194444444444	95.0934763964313	124.86374637287
1.88541666666667	95.16464999857	124.897052027105
1.88888888888889	95.1246774648054	124.908820964231
1.89236111111111	95.1244252203915	124.917908636586
1.89583333333333	95.1132215934129	124.921381112504
1.89930555555556	95.0580819614505	124.961539668074
1.90277777777778	95.0447420551987	124.936429046051
1.90625	95.0287211246482	124.922135069639
1.90972222222222	95.0150997241196	124.877428009251
1.91319444444444	95.0761775299832	124.865085622906
1.91666666666667	95.1267687439331	124.847555788217
1.92013888888889	95.1868775573252	124.84045124297
1.92361111111111	95.1530102230562	124.808495112906
1.92708333333333	95.2824385366216	124.828147105469
1.93055555555556	95.26147662703	124.869625733131
1.93402777777778	95.3292393494517	124.870397250154
1.9375	95.3302542596687	124.868662559981
1.94097222222222	95.2799828265962	124.939601490183
1.94444444444444	95.4150988187174	124.970484778848
1.94791666666667	95.5092549442011	124.988620058773
1.95138888888889	95.4646930131497	124.974911992556
1.95486111111111	95.3425157617968	124.981850105917
1.95833333333333	95.3023215385721	124.954542796253
1.96180555555556	95.2637435057803	124.990919511496
1.96527777777778	95.23099970581	125.007270263863
1.96875	95.3027669960573	125.004766554239
1.97222222222222	95.3078215176119	125.043660192052
1.97569444444444	95.3248035499418	125.093475266133
1.97916666666667	95.3796078124836	125.072317074795
1.98263888888889	95.3043542792522	125.085994660745
1.98611111111111	95.062521686151	125.142529598256
1.98958333333333	94.9742386689953	125.219543118881
1.99305555555556	95.1296451787083	125.22089170449
1.99652777777778	95.1595572815976	125.245317530993
2	95.2337682056032	125.257225354459
2.00347222222222	95.2183611230477	125.25203413166
2.00694444444444	95.2103324775948	125.272240664384
2.01041666666667	95.2067946222741	125.305061950895
2.01388888888889	95.2414156370813	125.30064702483
2.01736111111111	95.0849241947634	125.300261965957
2.02083333333333	95.1814528031342	125.332752464056
2.02430555555556	95.3601247639825	125.283733242188
2.02777777777778	95.5901585229718	125.272022314758
2.03125	95.5167333941881	125.29530833519
2.03472222222222	95.4007853452225	125.33175344484
2.03819444444444	95.4106154522306	125.37639306717
2.04166666666667	95.5021507468123	125.396951814918
2.04513888888889	95.4525606385402	125.415970892884
2.04861111111111	95.5278076390078	125.376227800481
2.05208333333333	95.6093905222506	125.364318170501
2.05555555555556	95.78424093051	125.390856707497
2.05902777777778	95.769979834486	125.416935827496
2.0625	95.8108858560573	125.440606741241
2.06597222222222	95.8043901708532	125.433497524196
2.06944444444444	95.7957705285574	125.464599486147
2.07291666666667	95.9315196701604	125.416236506431
2.07638888888889	96.011011973677	125.337376407903
2.07986111111111	95.9585723895733	125.346203363509
2.08333333333333	96.0229595728989	125.367490132274
2.08680555555556	96.0437328682331	125.385554895463
2.09027777777778	96.0631999602878	125.435606825553
2.09375	96.1180461993317	125.4867784384
2.09722222222222	96.0423484150697	125.461275236483
2.10069444444444	96.0328291698651	125.505406381939
2.10416666666667	95.9368310407603	125.514820338707
2.10763888888889	95.9939657848778	125.492174221279
2.11111111111111	96.0301933461684	125.527507056615
2.11458333333333	96.0029415804412	125.541361438285
2.11805555555556	96.0426139328252	125.5540142875
2.12152777777778	95.9895794007219	125.509092968089
2.125	96.0202736050841	125.484487075969
2.12847222222222	95.9900561344531	125.434050756906
2.13194444444444	95.9419904052417	125.352681897088
2.13541666666667	95.9452734022308	125.357096303011
2.13888888888889	96.0059687254238	125.352690859155
2.14236111111111	96.1694370971468	125.376670911039
2.14583333333333	96.2646664487581	125.39241280823
2.14930555555556	96.2875748948628	125.415397166022
2.15277777777778	96.3651072904505	125.454559983067
2.15625	96.3344901101142	125.443441559663
2.15972222222222	96.383514354364	125.462084273804
2.16319444444444	96.3107216714235	125.495136182949
2.16666666666667	96.2350959653444	125.487445677089
2.17013888888889	96.2689197286838	125.533958409752
2.17361111111111	96.3530953458856	125.533382714565
2.17708333333333	96.3179282945966	125.515552050323
2.18055555555556	96.1970608842292	125.541394084869
2.18402777777778	96.2030407236398	125.54024297527
2.1875	96.1656592225342	125.516108184769
2.19097222222222	96.1258566947124	125.541759870182
2.19444444444444	96.1709920182638	125.582729464338
2.19791666666667	96.2032727140759	125.678917584321
2.20138888888889	96.3413390101716	125.767987724176
2.20486111111111	96.4884691472733	125.847143751582
2.20833333333333	96.5007136367031	125.867457496659
2.21180555555556	96.4215863577914	125.925647645924
2.21527777777778	96.3825128600333	125.974089776458
2.21875	96.4279087184759	125.953995466563
2.22222222222222	96.4383636578807	125.935561891486
2.22569444444444	96.4630532872424	125.943420872469
2.22916666666667	96.4824795132243	125.877644805099
2.23263888888889	96.3598186967562	125.813829294879
2.23611111111111	96.4026755530897	125.718217267599
2.23958333333333	96.3294267843523	125.630682095422
2.24305555555556	96.2258427592717	125.568630371899
2.24652777777778	96.214098380192	125.575138459896
2.25	96.2937257694537	125.512341702654
2.25347222222222	96.1856136781047	125.490539426705
2.25694444444444	96.213336990405	125.473671224782
2.26041666666667	96.1524240003809	125.479242843863
2.26388888888889	96.1097345019945	125.448158673965
2.26736111111111	96.1474680307792	125.449697138836
2.27083333333333	96.2413193313355	125.477145095017
2.27430555555556	96.1992117741308	125.458310982395
2.27777777777778	96.2328079577453	125.444873004602
2.28125	96.2753880714118	125.417570768559
2.28472222222222	96.2886306004898	125.368477279759
2.28819444444444	96.3285472758475	125.385359089661
2.29166666666667	96.478481470429	125.349313364065
2.29513888888889	96.4894466880615	125.335877648216
2.29861111111111	96.3876461500444	125.366760331697
2.30208333333333	96.4735622945884	125.404740614884
2.30555555555556	96.4393109859265	125.45788231168
2.30902777777778	96.4718712759752	125.515442836077
2.3125	96.3784643855621	125.581035400612
2.31597222222222	96.36479253692	125.607703912325
2.31944444444444	96.4113928834587	125.670478164223
2.32291666666667	96.4743335414852	125.735252416344
2.32638888888889	96.4939757305506	125.758998144789
2.32986111111111	96.5032147182021	125.792555004729
2.33333333333333	96.5447087869036	125.817494469477
2.33680555555556	96.6567743525704	125.821516494186
2.34027777777778	96.6533041757602	125.841224098407
2.34375	96.6969637157239	125.821876176859
2.34722222222222	96.7778395477405	125.788445994107
2.35069444444444	96.9661393802874	125.782515969638
2.35416666666667	96.9681293328247	125.798027937179
2.35763888888889	96.9735955253422	125.794198432075
2.36111111111111	96.9495173034651	125.759940673195
2.36458333333333	96.9146782905502	125.774852286376
2.36805555555556	96.9686689811272	125.761824764197
2.37152777777778	96.9132168027498	125.72823968327
2.375	96.9926759828641	125.699863751007
2.37847222222222	96.9879642744071	125.696804601603
2.38194444444444	96.9659134396236	125.695654188217
2.38541666666667	96.9659134396236	125.713050054998
2.38888888888889	96.9686309071541	125.709031194508
2.39236111111111	97.0572252801507	125.677986164069
2.39583333333333	97.071867902822	125.637314244267
2.39930555555556	97.1328049000967	125.620050788348
2.40277777777778	97.2020983598018	125.558366596004
2.40625	97.1911776711901	125.533227467967
2.40972222222222	97.1764477456312	125.560486921563
2.41319444444444	97.230340087377	125.529538096111
2.41666666666667	97.1122214725296	125.477791084196
2.42013888888889	96.8840213217822	125.443993893178
2.42361111111111	96.8001449990449	125.36348338447
2.42708333333333	96.715262887052	125.341066684351
2.43055555555556	96.6162162373891	125.376895112202
2.43402777777778	96.5332509279828	125.434789715858
2.4375	96.3703071704332	125.438628297386
2.44097222222222	96.3616442413966	125.487313707668
2.44444444444444	96.3218180605696	125.536962913761
2.44791666666667	96.3552368490811	125.520077412695
2.45138888888889	96.2628255440346	125.577678618853
2.45486111111111	96.3819363065538	125.637071972352
2.45833333333333	96.5543922889516	125.686964415471
2.46180555555556	96.5616417155162	125.747400422087
2.46527777777778	96.5586484831975	125.781295837378
2.46875	96.5738250947484	125.749112865831
2.47222222222222	96.6438863136413	125.740313400776
2.47569444444444	96.7040340816691	125.745109811857
2.47916666666667	96.7052721627036	125.750272859558
2.48263888888889	96.6524733147102	125.728062835805
2.48611111111111	96.6897323835856	125.749549140588
2.48958333333333	96.7446020407348	125.770214635166
2.49305555555556	96.6856235187504	125.736532438986
2.49652777777778	96.7458318498854	125.752987467592
2.5	96.7004867858058	125.763507072692
2.50347222222222	96.6577217255122	125.737280436428
2.50694444444444	96.6163598842306	125.749168043021
2.51041666666667	96.6049289586461	125.748976675119
2.51388888888889	96.6716098133839	125.80485019318
2.51736111111111	96.6453252578126	125.780161240853
2.52083333333333	96.7491190156481	125.79835368115
2.52430555555556	96.7342342848751	125.852274940754
2.52777777777778	96.6905649220699	125.840033229156
2.53125	96.6545352799681	125.840799836723
2.53472222222222	96.5963239134445	125.798658265382
2.53819444444444	96.6837968516643	125.791008602689
2.54166666666667	96.790693001325	125.840349038926
2.54513888888889	96.9119842136261	125.848586408538
2.54861111111111	96.8310463563987	125.884507468925
2.55208333333333	96.7947829113109	125.849905713822
2.55555555555556	96.8588692716296	125.871726593834
2.55902777777778	96.8875948012002	125.923464653036
2.5625	96.8771605185169	125.932617523826
2.56597222222222	96.9131537782031	125.937209700546
2.56944444444444	97.0302084494264	125.977575560849
2.57291666666667	97.1262744435811	126.043783040088
2.57638888888889	97.1232897678507	126.032873425531
2.57986111111111	97.1247756524073	125.995792336423
2.58333333333333	97.1447073476667	126.013970164053
2.58680555555556	97.2410486311478	126.009581606107
2.59027777777778	97.2490095673293	126.009964518132
2.59375	97.1908812870593	125.996762118545
2.59722222222222	97.1698415549767	125.917820425184
2.60069444444444	97.1427042447814	125.872748291252
2.60416666666667	97.0872880613101	125.857242298101
2.60763888888889	97.0684652640649	125.804988232186
2.61111111111111	97.0353203604841	125.748947264767
2.61458333333333	97.0586732952846	125.732083874451
2.61805555555556	97.0269200556444	125.753888336644
2.62152777777778	96.8363563815337	125.725748286844
2.625	96.789066757716	125.680620469761
2.62847222222222	96.7768736416152	125.686936667631
2.63194444444444	96.760479218719	125.71218014667
2.63541666666667	96.7120211774949	125.73593901446
2.63888888888889	96.7490961798309	125.752384143969
2.64236111111111	96.8057508954376	125.760044052668
2.64583333333333	96.8124425344543	125.805803280719
2.64930555555556	96.7205208023628	125.802543310663
2.65277777777778	96.7403470574589	125.835671616187
2.65625	96.6453979013205	125.826687089639
2.65972222222222	96.7599321787473	125.816716169462
2.66319444444444	96.7945532085179	125.840258373098
2.66666666666667	96.7753583504938	125.883802632472
2.67013888888889	96.6929239614264	125.884757731766
2.67361111111111	96.6160871095562	125.931556134455
2.67708333333333	96.6329555242612	125.921232883454
2.68055555555556	96.6771812022249	125.898045910645
2.68402777777778	96.6846104174806	125.883132056107
2.6875	96.5858881553829	125.924866041957
2.69097222222222	96.574741363974	125.936333258089
2.69444444444444	96.6689449304604	125.928681293629
2.69791666666667	96.6396427465136	125.986468300343
2.70138888888889	96.6741281838575	125.982452328244
2.70486111111111	96.7612894820916	125.964138061759
2.70833333333333	96.701349839303	125.949229435484
2.71180555555556	96.8957641797463	125.922319829876
2.71527777777778	96.939028121432	125.948301362784
2.71875	96.7838847191885	125.970148222051
2.72222222222222	96.7307522828467	125.980857571455
2.72569444444444	96.9000584882931	126.002812059446
2.72916666666667	96.769712123642	125.993448026082
2.73263888888889	96.6727446138905	126.030130919036
2.73611111111111	96.7519837056533	126.046152438252
2.73958333333333	96.7650974537018	126.073471485555
2.74305555555556	96.8467585986556	126.063539031473
2.74652777777778	97.0399554168045	126.097914336535
2.75	96.9936061574127	126.111854141962
2.75347222222222	97.056762779185	126.134158901325
2.75694444444444	97.2116597223457	126.189165902121
2.76041666666667	97.2704836660077	126.2172304078
2.76388888888889	97.2990051430909	126.199479162643
2.76736111111111	97.3691635982265	126.209989286504
2.77083333333333	97.3631301299661	126.189560707839
2.77430555555556	97.3818457154127	126.148508477625
2.77777777777778	97.4030833930449	126.098022270999
2.78125	97.3433870110488	126.082533383497
2.78472222222222	97.2176560413986	126.074903329157
2.78819444444444	97.2718705222918	126.057714831902
2.79166666666667	97.2463668855968	126.028920209658
2.79513888888889	97.3368506056519	126.002022686121
2.79861111111111	97.4538289167581	125.984275576035
2.80208333333333	97.4876870202503	125.990959377487
2.80555555555556	97.5896648641931	126.006611142218
2.80902777777778	97.6889369467106	125.990356827928
2.8125	97.7272303443237	126.029693536086
2.81597222222222	97.6481956935443	126.107814600905
2.81944444444444	97.5048134756505	126.172309184814
2.82291666666667	97.703171920312	126.181464641484
2.82638888888889	97.6783236214136	126.214672528139
2.82986111111111	97.6149849921433	126.200343647073
2.83333333333333	97.5050093441202	126.233527245941
2.83680555555556	97.4427794047827	126.287256787573
2.84027777777778	97.455104243162	126.325755988354
2.84375	97.4895746376749	126.376762290891
2.84722222222222	97.5047289803865	126.436122186684
2.85069444444444	97.3672371324938	126.436884672573
2.85416666666667	97.3278272617319	126.460084725743
2.85763888888889	97.4165671013051	126.445233495787
2.86111111111111	97.2011399228706	126.498685257155
2.86458333333333	97.0718419669026	126.50782917039
2.86805555555556	97.1476962930822	126.518338768265
2.87152777777778	97.0308335481168	126.504619257202
2.875	97.0131142820772	126.486166150913
2.87847222222222	96.9674265518113	126.489400306411
2.88194444444444	96.8715633033868	126.468682487139
2.88541666666667	96.8000345261693	126.463541209359
2.88888888888889	96.7813567867778	126.492478250747
2.89236111111111	96.9480145673304	126.492858190314
2.89583333333333	97.0026569456511	126.522161430393
2.89930555555556	97.1550923827208	126.479572299412
2.90277777777778	97.2584840543486	126.519681452653
2.90625	97.2304834845739	126.610995727729
2.90972222222222	97.2542302700008	126.66843216002
2.91319444444444	97.180264859242	126.666528093498
2.91666666666667	97.1582010262125	126.664245254583
2.92013888888889	96.9931995253197	126.624606456562
2.92361111111111	97.1191683007898	126.597911010955
2.92708333333333	97.1773123058157	126.58916142974
2.93055555555556	96.9559858366407	126.611176529603
2.93402777777778	96.7751937883872	126.654424165782
2.9375	96.7749468491444	126.680490687954
2.94097222222222	96.7988819804024	126.652562116033
2.94444444444444	96.746080125359	126.591576071392
2.94791666666667	96.7729985959671	126.554712768328
2.95138888888889	96.8417892273232	126.568795400951
2.95486111111111	96.7732629139589	126.585715693487
2.95833333333333	96.9704993030442	126.619074763176
2.96180555555556	96.8094253222721	126.697269558167
2.96527777777778	96.7744358172679	126.702976561243
2.96875	96.9037833046168	126.657000749918
2.97222222222222	96.9869213947668	126.601584206785
2.97569444444444	97.0066548430242	126.593409100684
2.97916666666667	96.9814841891817	126.604246585631
2.98263888888889	96.996073131339	126.586326376778
2.98611111111111	97.0464481987426	126.54934453538
2.98958333333333	97.0840814043601	126.538688995473
2.99305555555556	97.2309449860662	126.535839002266
2.99652777777778	97.319603725584	126.518313745962
3	97.5431186207569	126.45194887971
3.00347222222222	97.6947301433252	126.433486002267
3.00694444444444	97.6885310492492	126.449655446815
3.01041666666667	97.7901279698207	126.438806668051
3.01388888888889	97.7797733815564	126.386195003718
3.01736111111111	97.6726157001631	126.336105074056
3.02083333333333	97.6681673843871	126.312040369365
3.02430555555556	97.6262496161897	126.295990549661
3.02777777777778	97.5116242921635	126.249638262828
3.03125	97.4186299584324	126.208519894091
3.03472222222222	97.2421647119446	126.16420652814
3.03819444444444	97.1001780043911	126.128297444294
3.04166666666667	97.0245725860256	126.075600854412
3.04513888888889	97.0557718396277	126.005623278808
3.04861111111111	97.0140355035701	125.974924784499
3.05208333333333	97.030055350462	125.962499167125
3.05555555555556	97.0864073622176	125.982332699433
3.05902777777778	97.1039405454967	125.993416380275
3.0625	97.0994641643549	125.998959931504
3.06597222222222	97.0920016307646	126.014622388678
3.06944444444444	97.2024471722049	126.01614791771
3.07291666666667	97.3337084586036	126.069417743284
3.07638888888889	97.4068378517444	126.115048765164
3.07986111111111	97.3248622271046	126.120405856706
3.08333333333333	97.286963056707	126.149630944482
3.08680555555556	97.2837444065947	126.11578652385
3.09027777777778	97.3282021477084	126.14234184375
3.09375	97.3592159646407	126.147294878594
3.09722222222222	97.3843440100238	126.156268624961
3.10069444444444	97.4859935841519	126.174028148937
3.10416666666667	97.6026799133261	126.201481306724
3.10763888888889	97.5425627353147	126.197285613877
3.11111111111111	97.5769778898879	126.185659921838
3.11458333333333	97.63897337012	126.184135456122
3.11805555555556	97.7826107129006	126.217179171895
3.12152777777778	97.8202627029205	126.244617298417
3.125	97.8006779554962	126.270057755279
3.12847222222222	97.8006779554962	126.299787821013
3.13194444444444	97.7947317506444	126.325661295005
3.13541666666667	97.8760341259524	126.357870741553
3.13888888888889	97.7659229460898	126.371791774682
3.14236111111111	97.7754961430359	126.325617572168
3.14583333333333	97.8311923056211	126.326189802432
3.14930555555556	97.8230921315131	126.350190596356
3.15277777777778	97.7783610166052	126.332262944124
3.15625	97.6563439597582	126.364260833912
3.15972222222222	97.7068724829747	126.374913554892
3.16319444444444	97.8418442190638	126.398391013432
3.16666666666667	97.7909820061657	126.369042589992
3.17013888888889	97.836221214296	126.334213993418
3.17361111111111	97.7075597402915	126.352090326575
3.17708333333333	97.7480519399611	126.417085975037
3.18055555555556	97.5886319706092	126.477722943425
3.18402777777778	97.4845962730559	126.492400434283
3.1875	97.3689182322254	126.498297719559
3.19097222222222	97.3212361980752	126.518702525852
3.19444444444444	97.3361159092599	126.498714288878
3.19791666666667	97.2976911215135	126.503466786488
3.20138888888889	97.2329240636073	126.502322658722
3.20486111111111	97.2240487026382	126.504612245893
3.20833333333333	97.0833703466929	126.473691989859
3.21180555555556	97.0320257659038	126.449723753466
3.21527777777778	97.0748000374764	126.392539372557
3.21875	97.2535804573873	126.356729827403
3.22222222222222	97.2426363350998	126.385078614213
3.22569444444444	97.384551893948	126.360327784874
3.22916666666667	97.3575086161481	126.365851820059
3.23263888888889	97.3423806970639	126.395726150516
3.23611111111111	97.2859199599978	126.437653241026
3.23958333333333	97.1878747929687	126.506289809494
3.24305555555556	97.2245515015898	126.537725426031
3.24652777777778	97.4082767831847	126.590925300501
3.25	97.5096861119589	126.643362284108
3.25347222222222	97.3759788419823	126.656686338848
3.25694444444444	97.3735304700656	126.644279349986
3.26041666666667	97.4774481417582	126.61802581735
3.26388888888889	97.4718148029729	126.611925119765
3.26736111111111	97.5898001505602	126.609258675707
3.27083333333333	97.6772335403028	126.588716513519
3.27430555555556	97.7699067580482	126.515005429745
3.27777777777778	97.8361321505466	126.498311738071
3.28125	97.8425166544123	126.489366106094
3.28472222222222	97.832695692569	126.500964882754
3.28819444444444	97.861423225678	126.448337475147
3.29166666666667	97.9436772480603	126.443009705622
3.29513888888889	97.6610355728562	126.488563411817
3.29861111111111	97.7066705223696	126.515577024122
3.30208333333333	97.6165440885447	126.525107940323
3.30555555555556	97.4811476321648	126.522440877385
3.30902777777778	97.3755761572729	126.543933178346
3.3125	97.3615520935679	126.562976058071
3.31597222222222	97.3082635903423	126.525707505758
3.31944444444444	97.1537516688832	126.5066510455
3.32291666666667	97.0280703125805	126.473725654936
3.32638888888889	96.9754554430221	126.472963927388
3.32986111111111	96.9977556039655	126.445143330797
3.33333333333333	97.1667899285951	126.407417134385
3.33680555555556	97.1329541154652	126.373926046809
3.34027777777778	96.9657956258442	126.369352194283
3.34375	97.056699990481	126.403216021095
3.34722222222222	97.1733244626702	126.376391980488
3.35069444444444	97.1981590305169	126.358492563873
3.35416666666667	97.2296752752494	126.351634174339
3.35763888888889	97.4214208895731	126.370690634598
3.36111111111111	97.4002154966573	126.413874056234
3.36458333333333	97.5056244182693	126.424914169466
3.36805555555556	97.451511033678	126.445119382483
3.37152777777778	97.5076337953055	126.451224948457
3.375	97.4953426886964	126.455607169552
3.37847222222222	97.6208226588443	126.467800065409
3.38194444444444	97.5408664400157	126.45259269774
3.38541666666667	97.5369380557789	126.447449033623
3.38888888888889	97.5263733906789	126.412522040722
3.39236111111111	97.5784879601623	126.418809054124
3.39583333333333	97.4494670432582	126.400706168329
3.39930555555556	97.5025090289231	126.350850053261
3.40277777777778	97.4170516818615	126.35332310831
3.40625	97.5639732978983	126.350466038231
3.40972222222222	97.5792404267265	126.330037799757
3.41319444444444	97.6194920580735	126.33822616792
3.41666666666667	97.6100373765474	126.371500278182
3.42013888888889	97.595851941131	126.35436793081
3.42361111111111	97.437771244151	126.350937541445
3.42708333333333	97.3575129317691	126.404144487034
3.43055555555556	97.3540645613758	126.413283098877
3.43402777777778	97.3510877836278	126.431005165061
3.4375	97.3453756243799	126.410390642132
3.44097222222222	97.1317078114125	126.394211029793
3.44444444444444	96.9228181325314	126.382966321476
3.44791666666667	96.8826240005288	126.430639206404
3.45138888888889	96.8769898896193	126.433303928709
3.45486111111111	96.9380176290373	126.417154229706
3.45833333333333	97.0491465926438	126.427436700871
3.46180555555556	97.2123829390627	126.456372304948
3.46527777777778	97.1962435123787	126.465691509933
3.46875	97.0213307065901	126.450075315407
3.47222222222222	96.9745626908656	126.478032024714
3.47569444444444	97.0206511030046	126.525694617052
3.47916666666667	97.1467903353737	126.551951188928
3.48263888888889	97.3740284972922	126.593064793247
3.48611111111111	97.4419810224987	126.579545806687
3.48958333333333	97.5100871562049	126.598751611767
3.49305555555556	97.5873785077475	126.612812624373
3.49652777777778	97.5541120118171	126.645503094328
3.5	97.5001985316033	126.643601671469
3.50347222222222	97.5596442443598	126.617526954223
3.50694444444444	97.7910403017058	126.623052180219
3.51041666666667	97.8692617935457	126.576038378294
3.51388888888889	97.9133903533019	126.589728625248
3.51736111111111	97.8959792445093	126.601695440823
3.52083333333333	97.7441443675041	126.578872700078
3.52430555555556	97.6961883636207	126.611405607581
3.52777777777778	97.5794321053906	126.58458467113
3.53125	97.4619992665728	126.56139381158
3.53472222222222	97.5227705448848	126.540497815837
3.53819444444444	97.5351084047683	126.564622599452
3.54166666666667	97.5550815824839	126.578333470589
3.54513888888889	97.4820768517359	126.565754957064
3.54861111111111	97.4115842532272	126.583479081682
3.55208333333333	97.3874516580425	126.562556854581
3.55555555555556	97.4430465918622	126.517855239859
3.55902777777778	97.5434104408566	126.52832128129
3.5625	97.5974960262121	126.538196129733
3.56597222222222	97.6252935305357	126.558365216532
3.56944444444444	97.7583981016309	126.54846636489
3.57291666666667	97.7240038307735	126.522388194773
3.57638888888889	97.7771074993738	126.488370944767
3.57986111111111	97.766756647	126.492176620279
3.58333333333333	97.793619226859	126.55739730174
3.58680555555556	97.6501488584585	126.564250919903
3.59027777777778	97.7194157725845	126.588783138418
3.59375	97.7384460168327	126.60782633364
3.59722222222222	97.7727929657362	126.599644604569
3.60069444444444	97.6794121842685	126.573609926559
3.60416666666667	97.5731657048513	126.549631381396
3.60763888888889	97.5469490637745	126.590883807052
3.61111111111111	97.5040155846255	126.617342242896
3.61458333333333	97.5399757153126	126.605917274667
3.61805555555556	97.4733925904353	126.633281064887
3.62152777777778	97.5043440095964	126.579305464973
3.625	97.7454601147605	126.565784686661
3.62847222222222	97.6798912159794	126.557613088264
3.63194444444444	97.6776690103968	126.584030886253
3.63541666666667	97.5581104191381	126.606849102408
3.63888888888889	97.5551376502954	126.615787340808
3.64236111111111	97.5327373649688	126.633490620218
3.64583333333333	97.608968756732	126.580043276363
3.64930555555556	97.5869278099693	126.592774927812
3.65277777777778	97.4963843731029	126.639735128389
3.65625	97.4754892662005	126.614273703929
3.65972222222222	97.4371525743376	126.64547356268
3.66319444444444	97.4634857525946	126.670217836361
3.66666666666667	97.2925059041054	126.674019300975
3.67013888888889	97.3262727336213	126.669462279542
3.67361111111111	97.389334061402	126.661671141166
3.67708333333333	97.4866679543662	126.650449686316
3.68055555555556	97.5677848635352	126.621691828273
3.68402777777778	97.5216837583969	126.657097539365
3.6875	97.6523830842249	126.615239194361
3.69097222222222	97.5862876074266	126.590357035237
3.69444444444444	97.6342229505538	126.591308100186
3.69791666666667	97.6901980758071	126.56544104128
3.70138888888889	97.7228218407348	126.56258864784
3.70486111111111	97.8617008764525	126.583664012539
3.70833333333333	97.9692927843635	126.562374044814
3.71180555555556	98.0336222650874	126.55248501152
3.71527777777778	97.907251277487	126.583270297053
3.71875	97.7784056828166	126.608413570476
3.72222222222222	97.7517099903388	126.60765330266
3.72569444444444	97.7041814601376	126.627079293231
3.72916666666667	97.7361769261462	126.642850559825
3.73263888888889	97.6702918716415	126.632003755542
3.73611111111111	97.6244084165395	126.673628829936
3.73958333333333	97.449844291183	126.657261442794
3.74305555555556	97.463686589754	126.615452853812
3.74652777777778	97.2419540206723	126.624391830745
3.75	97.122253546282	126.617540594537
3.75347222222222	97.1406299944589	126.59664597666
3.75694444444444	97.2380599459485	126.600640977828
3.76041666666667	97.1888681746755	126.568664279482
3.76388888888889	97.1242748505346	126.583497340971
3.76736111111111	97.1576349500214	126.592418496631
3.77083333333333	97.2126146509643	126.595844908468
3.77430555555556	97.1593193162079	126.543742346377
3.77777777777778	97.3189354668562	126.562011407682
3.78125	97.4157213446889	126.606096109229
3.78472222222222	97.5177995590307	126.629267086704
3.78819444444444	97.5916329760707	126.659875724563
3.79166666666667	97.6450547589049	126.677733478445
3.79513888888889	97.6448069482555	126.655457918941
3.79861111111111	97.7495048692013	126.695414927734
3.80208333333333	97.6664703583381	126.689712165927
3.80555555555556	97.5971382584939	126.673193095357
3.80902777777778	97.7408022170651	126.704364618825
3.8125	97.8468310105051	126.768034664639
3.81597222222222	97.9232681796898	126.7984188373
3.81944444444444	97.9147128068261	126.807139780114
3.82291666666667	97.9618847715206	126.808467850831
3.82638888888889	97.9844798446257	126.82478455476
3.82986111111111	98.0441976357563	126.804264764898
3.83333333333333	97.9717869089168	126.851240483225
3.83680555555556	97.9932126424955	126.869081183493
3.84027777777778	98.2132573689528	126.870031839963
3.84375	98.3047600392235	126.859196144443
3.84722222222222	98.2329720121421	126.855968865542
3.85069444444444	98.1659591700853	126.839847060133
3.85416666666667	97.9486148921733	126.838709097371
3.85763888888889	97.8640884759272	126.854617329193
3.86111111111111	97.8542815486718	126.861255391025
3.86458333333333	97.8082942546842	126.867510332894
3.86805555555556	97.6827423610653	126.882903600275
3.87152777777778	97.7556487022513	126.844310080255
3.875	97.6455422278991	126.832166219872
3.87847222222222	97.560342585324	126.834257387836
3.88194444444444	97.5403915637794	126.849652433422
3.88541666666667	97.5556304345303	126.830840300164
3.88888888888889	97.5260137690051	126.830270883484
3.89236111111111	97.6406400072244	126.816416671197
3.89583333333333	97.697488794707	126.743132656784
3.89930555555556	97.6766132020387	126.733269015094
3.90277777777778	97.6877014015429	126.701200288459
3.90625	97.8494298763265	126.70841474084
3.90972222222222	97.9504503021908	126.7655934649
3.91319444444444	97.9178927928872	126.74659303381
3.91666666666667	97.9164166781622	126.780947878287
3.92013888888889	97.7619428462274	126.773918126644
3.92361111111111	97.7810774005901	126.815302276715
3.92708333333333	97.8005861560875	126.79250250808
3.93055555555556	97.7628715512171	126.743976425634
3.93402777777778	97.5977182141704	126.76566842657
3.9375	97.5479104719505	126.753706933482
3.94097222222222	97.5749569053916	126.777624612142
3.94444444444444	97.6119600323634	126.7922295506
3.94791666666667	97.5628252644441	126.745519985958
3.95138888888889	97.6432621060886	126.756544052498
3.95486111111111	97.6881739742531	126.749908825116
3.95833333333333	97.7683612480208	126.730887991266
3.96180555555556	97.6863827220961	126.691025155387
3.96527777777778	97.7011708877723	126.704900389051
3.96875	97.7551052789635	126.755705019711
3.97222222222222	97.9801596371129	126.792904814971
3.97569444444444	97.9429916070263	126.819279558403
3.97916666666667	97.947654958235	126.826862115268
3.98263888888889	97.862465555521	126.827809849255
3.98611111111111	97.9775067635999	126.880392184572
3.98958333333333	97.9360262294044	126.881911917787
3.99305555555556	97.9514355822985	126.869199545629
3.99652777777778	98.1218630950459	126.890500768975
4	98.2302681488529	126.931879469247
4.00347222222222	98.3528019724507	126.946686621417
4.00694444444444	98.408608314002	126.957882939632
4.01041666666667	98.3236500135755	126.920112825839
4.01388888888889	98.3874826839472	126.875106594155
4.01736111111111	98.4624975122986	126.87036807968
4.02083333333333	98.3938054105376	126.829354822687
4.02430555555556	98.2925492844734	126.776011415223
4.02777777777778	98.2516159478407	126.760234422136
4.03125	98.1708499534095	126.761942869027
4.03472222222222	98.2022636871705	126.780738885634
4.03819444444444	98.1751019729084	126.746393649761
4.04166666666667	98.0587226282667	126.764212955282
4.04513888888889	98.0867392580311	126.766868114473
4.04861111111111	98.2127852939488	126.796866554005
4.05208333333333	98.2800778871163	126.838081569651
4.05555555555556	98.2544919403274	126.841872536759
4.05902777777778	98.3172958423752	126.866953525807
4.0625	98.3983433340166	126.893940824843
4.06597222222222	98.4665430120067	126.926611351478
4.06944444444444	98.5304307108595	126.946335074138
4.07291666666667	98.5653682525951	126.927919078559
4.07638888888889	98.6227757266628	126.924688020299
4.07986111111111	98.7495943913075	126.895860081638
4.08333333333333	98.7274319306946	126.89073887035
4.08680555555556	98.724277980158	126.886187168822
4.09027777777778	98.7601724207043	126.85010832854
4.09375	98.6947798551767	126.801870211618
4.09722222222222	98.6810255812895	126.812114908395
4.10069444444444	98.6924746027431	126.83922857632
4.10416666666667	98.7608872697158	126.838659534151
4.10763888888889	98.794612114345	126.829370825493
4.11111111111111	98.7387442892009	126.848545612565
4.11458333333333	98.7953034914079	126.853866872685
4.11805555555556	98.6957594401441	126.858233622646
4.12152777777778	98.630169571131	126.867905114981
4.125	98.583215143249	126.867905114981
4.12847222222222	98.477562526367	126.900191493835
4.13194444444444	98.4751040341007	126.894861519782
4.13541666666667	98.2182231281147	126.877971877989
4.13888888888889	98.040457916608	126.811686901539
4.14236111111111	97.9632112487718	126.775970772684
4.14583333333333	98.0104083273839	126.781658624058
4.14930555555556	98.0306093036861	126.77122086323
4.15277777777778	98.0644239202854	126.788498008917
4.15625	98.0563239691353	126.81182261622
4.15972222222222	98.053130089206	126.779932889633
4.16319444444444	98.1039661458255	126.796424277292
4.16666666666667	98.1376852810515	126.798889518946
4.17013888888889	98.1762055974905	126.828743608769
4.17361111111111	98.5243033565789	126.851510359193
4.17708333333333	98.6515342472326	126.897323769461
4.18055555555556	98.5413557706307	126.891994853923
4.18402777777778	98.4841522410753	126.843368092907
4.1875	98.3755554855666	126.844507216913
4.19097222222222	98.0670307613308	126.792597812407
4.19444444444444	98.1571881378953	126.739622735717
4.19791666666667	98.2020432641517	126.76809991967
4.20138888888889	97.9481607922229	126.722358948252
4.20486111111111	97.886038067994	126.709078348103
4.20833333333333	97.7483664168827	126.7208465849
4.21180555555556	97.5788865020371	126.69902934687
4.21527777777778	97.4866038455707	126.676430568725
4.21875	97.680841653458	126.717285926159
4.22222222222222	97.7300342595124	126.762121097648
4.22569444444444	97.7942753319408	126.754714778575
4.22916666666667	97.9782703574877	126.818001568596
4.23263888888889	97.8373823100554	126.857518599495
4.23611111111111	97.8146152386387	126.827140432225
4.23958333333333	97.9900558125489	126.818960056088
4.24305555555556	98.0204319228633	126.787595096916
4.24652777777778	98.0504676585036	126.783610425992
4.25	98.1508254641269	126.776202153679
4.25347222222222	98.165902210146	126.756605997237
4.25694444444444	97.9696755176393	126.734391056724
4.26041666666667	97.8673348090662	126.709715304431
4.26388888888889	97.8038319471107	126.711424877468
4.26736111111111	97.6427668124301	126.682960345811
4.27083333333333	97.7534591252199	126.693007976384
4.27430555555556	97.7033139921028	126.761813769114
4.27777777777778	97.6194865791211	126.802088752822
4.28125	97.6625263666828	126.856779468965
4.28472222222222	97.7173692997362	126.858487353618
4.28819444444444	97.7266817895598	126.867984277924
4.29166666666667	97.861479043588	126.935763007084
4.29513888888889	97.9103253446724	126.976741854778
4.29861111111111	97.9497880232537	127.01070479114
4.30208333333333	98.0171990863133	127.051280191458
4.30555555555556	98.1853500574336	127.094518588977
4.30902777777778	98.0726817627176	127.123475102747
4.3125	98.0222518341124	127.083530467812
4.31597222222222	98.0729867223545	127.071386807179
4.31944444444444	98.0089664343279	127.082937414427
4.32291666666667	98.0409251200149	127.106253213253
4.32638888888889	97.8677914779461	127.118208210714
4.32986111111111	97.7359571234505	127.108928790389
4.33333333333333	97.6886025279489	127.079917152811
4.33680555555556	97.7276484602464	127.063991688726
4.34027777777778	97.5749377455161	127.043721815234
4.34375	97.4858347274724	127.022691775144
4.34722222222222	97.5571847919174	126.971353109504
4.35069444444444	97.5462699382422	126.936026259327
4.35416666666667	97.56491488773	126.945135202953
4.35763888888889	97.5438845723215	126.915193417939
4.36111111111111	97.6579997514181	126.919548065168
4.36458333333333	97.7967760505133	126.938498863397
4.36805555555556	97.9259342549886	126.914223507869
4.37152777777778	97.9762555533837	126.932056286034
4.375	97.8445270469546	126.901661094232
4.37847222222222	97.9219492924155	126.872805164192
4.38194444444444	98.0456679054016	126.879440391575
4.38541666666667	98.0250597604936	126.925296131873
4.38888888888889	98.0267971180005	126.99395126561
4.39236111111111	98.0429572642725	126.992623325914
4.39583333333333	98.1024550407128	126.980282915705
4.39930555555556	97.9893213901471	126.938752326227
4.40277777777778	97.9755412665952	126.906707312727
4.40625	97.882844414542	126.919989223441
4.40972222222222	98.0384391539143	126.898738510333
4.41319444444444	98.0107173623223	126.929133702136
4.41666666666667	98.0131798015715	126.929893995049
4.42013888888889	97.9445499359818	126.919465496075
4.42361111111111	97.961236387311	126.902432958206
4.42708333333333	98.1648664105451	126.858669832248
4.43055555555556	98.1474808191401	126.866445592094
4.43402777777778	98.1703344055215	126.887321635414
4.4375	98.2019310020586	126.933962110413
4.44097222222222	98.3237360496349	126.935481042477
4.44444444444444	98.373016716037	126.923338180742
4.44791666666667	98.3199046031551	126.907564572245
4.45138888888889	98.3496032033173	126.908323426121
4.45486111111111	98.4453555873268	126.909653817953
4.45833333333333	98.3442622319695	126.921787902189
4.46180555555556	98.3870625871862	126.911935429185
4.46527777777778	98.2742909469325	126.943590293643
4.46875	98.2769867043184	126.918157379617
4.47222222222222	98.2583150383799	126.877318861666
4.47569444444444	98.2043618816025	126.821175508667
4.47916666666667	98.2373407085829	126.813768823479
4.48263888888889	98.2663893899389	126.828187049919
4.48611111111111	98.1468346223024	126.847948150672
4.48958333333333	98.3186147846382	126.845102191228
4.49305555555556	98.2211387647844	126.89100162195
4.49652777777778	98.2770057068442	126.866530783684
4.5	98.2721245782558	126.865772552933
4.50347222222222	98.2812085925004	126.875044077296
4.50694444444444	98.3583059613655	126.907110693965
4.51041666666667	98.3324449484867	126.931631166119
4.51388888888889	98.2976931869075	126.935243183541
4.51736111111111	98.0875738368706	126.924979905781
4.52083333333333	97.9120930030188	126.870437288099
4.52430555555556	98.0606790697997	126.876131314498
4.52777777777778	97.9700613776557	126.912885044184
4.53125	98.032392249115	126.897163233292
4.53472222222222	98.1433284203528	126.902479145454
4.53819444444444	98.1100660131764	126.928609398809
4.54166666666667	98.1404425113553	126.912710803063
4.54513888888889	98.1129488898155	126.888241976064
4.54861111111111	98.2115560440882	126.900956857946
4.55208333333333	98.2214285284405	126.916532586222
4.55555555555556	98.2996371608507	126.947295041261
4.55902777777778	98.3734016080854	126.970511977838
4.5625	98.3516979867116	126.979426972476
4.56597222222222	98.3450851179455	126.924062333875
4.56944444444444	98.1946498960311	126.905471630615
4.57291666666667	98.0333006833677	126.900345614674
4.57638888888889	97.8360781451711	126.859609702655
4.57986111111111	97.8736608710264	126.831924259886
4.58333333333333	97.8137598499238	126.838378445951
4.58680555555556	97.6859996090002	126.84899507193
4.59027777777778	97.590765429348	126.84899507193
4.59375	97.6292466078872	126.843114776015
4.59722222222222	97.735592325652	126.844635562667
4.60069444444444	97.7451093620428	126.831735044775
4.60416666666667	97.7580855588104	126.853191913134
4.60763888888889	97.9424479153373	126.849584122628
4.61111111111111	98.0650158042682	126.851862633311
4.61458333333333	98.3582647701814	126.875753190567
4.61805555555556	98.3438847937378	126.880688338314
4.62152777777778	98.4249609065555	126.890362851179
4.625	98.5505253864504	126.881642767472
4.62847222222222	98.8206551218491	126.902693530597
4.63194444444444	98.8927591857569	126.941902110072
4.63541666666667	98.9821974134345	126.973981920868
4.63888888888889	98.8951921646808	127.003555857439
4.64236111111111	98.8920110666266	126.983049253278
4.64583333333333	98.7656586907259	126.988745248679
4.64930555555556	98.8677399003799	127.002596498252
4.65277777777778	98.6934504967217	126.945251913183
4.65625	98.6192347112196	126.943923427311
4.65972222222222	98.6029318729438	126.90726918294
4.66319444444444	98.5404937338304	126.908027712599
4.66666666666667	98.4478529944724	126.89722265716
4.67013888888889	98.399929298591	126.826665157663
4.67361111111111	98.3000107506732	126.804085716685
4.67708333333333	98.2364885312021	126.792151512598
4.68055555555556	98.2239978969789	126.821570914125
4.68402777777778	98.1375876709039	126.852470112982
4.6875	97.944109897575	126.843743866721
4.69097222222222	98.0370627075355	126.879854844431
4.69444444444444	98.0326343632388	126.886495744349
4.69791666666667	97.8748931273501	126.921253664567
4.70138888888889	97.9884264447049	126.912337790564
4.70486111111111	97.8913587758728	126.917078094846
4.70833333333333	97.8735351289299	126.956772349952
4.71180555555556	97.8886423966185	126.956962277466
4.71527777777778	97.9738113220172	126.940081798464
4.71875	98.0329264067572	126.930599865371
4.72222222222222	98.2252016319391	126.892865134197
4.72569444444444	98.1358468989373	126.905193775004
4.72916666666667	98.0754642740561	126.916005044279
4.73263888888889	98.0547694486374	126.91619472812
4.73611111111111	98.1307946124924	126.912021717852
4.73958333333333	98.0733531033716	126.929088639831
4.74305555555556	98.1503567443107	126.924348335548
4.74652777777778	97.9396470728393	126.923400305854
4.75	97.943784955665	126.946168928471
4.75347222222222	97.9540978178646	126.937814388791
4.75694444444444	97.9306938428586	126.9254762133
4.76041666666667	97.9397238086944	126.935538227757
4.76388888888889	98.0045960404918	126.931556568382
4.76736111111111	97.9375984569299	126.91808834921
4.77083333333333	98.0749091697199	126.891882437873
4.77430555555556	98.0675326738286	126.880114007368
4.77777777777778	98.0460193661293	126.876513090994
4.78125	97.9872813531788	126.854302539854
4.78472222222222	98.1578189166722	126.831526423847
4.78819444444444	98.1341830200422	126.811796215884
4.79166666666667	98.1699400948119	126.82774054282
4.79513888888889	98.1327583500163	126.843493111671
4.79861111111111	98.099767106783	126.833241163439
4.80208333333333	98.2498020515448	126.826412264235
4.80555555555556	98.4485739167716	126.802472111132
4.80902777777778	98.3248188336633	126.832091798586
4.8125	98.4112319891626	126.844619070489
4.81597222222222	98.4447019494065	126.86090900637
4.81944444444444	98.5678765337784	126.909072579486
4.82291666666667	98.6436606042893	126.916669617855
4.82638888888889	98.5593316806361	126.961771848422
4.82986111111111	98.6277530231433	126.974094617143
4.83333333333333	98.7274529786483	126.972197856674
4.83680555555556	98.6776134690246	126.998000177394
4.84027777777778	98.5685916916955	127.015633245221
4.84375	98.5391778541711	127.035586825299
4.84722222222222	98.600046374186	127.01014888698
4.85069444444444	98.6437913488394	127.020767431097
4.85416666666667	98.6674137928226	126.99309880117
4.85763888888889	98.6732488014089	126.968473260623
4.86111111111111	98.6376368388761	126.965055213069
4.86458333333333	98.643053905301	126.920522596096
4.86805555555556	98.5540774809688	126.916732375486
4.87152777777778	98.4656462123613	126.892806424135
4.875	98.5350507524243	126.866054387584
4.87847222222222	98.6072274516051	126.840828909496
4.88194444444444	98.5669618756417	126.838170428077
4.88541666666667	98.5909009333058	126.865125276196
4.88888888888889	98.4997688557485	126.839700311218
4.89236111111111	98.5046317568116	126.870586329073
4.89583333333333	98.4095850752583	126.906748877908
4.89930555555556	98.4670795169117	126.919276768427
4.90277777777778	98.371550434407	126.935972930783
4.90625	98.4308847320351	126.932750264896
4.90972222222222	98.4061239205368	126.954589419553
4.91319444444444	98.4092992040813	126.95838781339
4.91666666666667	98.3882466502865	126.958577684589
4.92013888888889	98.3566396563617	126.932530110856
4.92361111111111	98.3693161134855	126.884651306422
4.92708333333333	98.5109765222786	126.897939994574
4.93055555555556	98.5584947057413	126.862878975789
4.93402777777778	98.7512026822563	126.842444942689
4.9375	98.7764231228739	126.87427290472
4.94097222222222	98.9574493765002	126.85624760019
4.94444444444444	98.9345435561526	126.874245100623
4.94791666666667	99.0762959489513	126.881831644112
4.95138888888889	99.1531367093729	126.867771327268
4.95486111111111	99.2627525592872	126.869100338104
4.95833333333333	99.3674360312915	126.881085739396
4.96180555555556	99.3747412433547	126.931239534882
4.96527777777778	99.241159245899	126.948113082295
4.96875	99.1490471104181	126.99376623172
4.97222222222222	99.0002005732726	126.978985823543
4.97569444444444	98.8628170779102	126.976904529175
4.97916666666667	98.8903255830619	126.972916182778
4.98263888888889	98.9100670544555	126.962689463742
4.98611111111111	98.8688921239446	126.985608466748
4.98958333333333	98.7671073035708	126.994730627425
4.99305555555556	98.8088964451566	127.031123956357
4.99652777777778	98.8202915334078	127.072501294515
5	98.8552742630967	127.08973874404
5.00347222222222	98.9876507325463	127.1001539082
5.00694444444444	99.0480310077085	127.106202205688
5.01041666666667	99.1120885201453	127.101271195682
5.01388888888889	99.2089394272076	127.100703504949
5.01736111111111	99.1548160654721	127.11607953035
5.02083333333333	99.1747572032003	127.096547865977
5.02430555555556	99.2125483322124	127.088597658664
5.02777777777778	99.232118176038	127.14582640881
5.03125	99.1349574683313	127.13882202418
5.03472222222222	99.0517087323827	127.170041467998
5.03819444444444	99.0030847991725	127.145977699832
5.04166666666667	98.7913212559159	127.13745690012
5.04513888888889	98.6927504755301	127.102256866613
5.04861111111111	98.6250256742354	127.106619021429
5.05208333333333	98.5057693453291	127.110781440022
5.05555555555556	98.4879003807692	127.130493505234
5.05902777777778	98.3715210361275	127.136944505986
5.0625	98.2058605110408	127.132777928688
5.06597222222222	98.0473370080952	127.087321291317
5.06944444444444	98.0770079572551	127.086563806294
5.07291666666667	98.1469205818379	127.036761906217
5.07638888888889	98.0133112859109	127.040934025043
5.07986111111111	98.1051688474487	127.047372542498
5.08333333333333	98.199370797976	127.059685812181
5.08680555555556	98.2835841062406	127.096603275461
5.09027777777778	98.358702707657	127.068383007054
5.09375	98.5069381492905	127.053981347594
5.09722222222222	98.5658058956921	127.060807890515
5.10069444444444	98.5571829370422	127.076330234625
5.10416666666667	98.6401259857879	127.124810971306
5.10763888888889	98.620923998231	127.126893935686
5.11111111111111	98.5446508300169	127.12841199294
5.11458333333333	98.6638656880093	127.155494097837
5.11805555555556	98.6860739327954	127.125923074342
5.12152777777778	98.6595728836525	127.094830480809
5.125	98.6871480786555	127.062842164897
5.12847222222222	98.7071710728739	127.04139412734
5.13194444444444	98.4804276267845	127.062422098492
5.13541666666667	98.297400194828	127.07057073895
5.13888888888889	98.2892623003668	127.055806066089
5.14236111111111	98.3987440629364	127.053538065645
5.14583333333333	98.4810967722987	127.049561171481
5.14930555555556	98.6019083210965	127.078934199702
5.15277777777778	98.6048378752326	127.068525513485
5.15625	98.6771824386946	127.090331997024
5.15972222222222	98.6995554260394	127.133724759398
5.16319444444444	98.5897229971016	127.145470398181
5.16666666666667	98.6780715026661	127.225365912679
5.17013888888889	98.7327803650151	127.216656261154
5.17361111111111	98.7994141214105	127.229152309304
5.17708333333333	98.7907748563564	127.22195242549
5.18055555555556	98.6894217340932	127.206631788551
5.18402777777778	98.5101916389284	127.205305852998
5.1875	98.307265576082	127.207198325733
5.19097222222222	98.3043360219459	127.180850871301
5.19444444444444	98.2927223197561	127.173270678523
5.19791666666667	98.1984767625229	127.19160204246
5.20138888888889	98.2077622853605	127.199930422129
5.20486111111111	98.0663281995937	127.149255129795
5.20833333333333	98.1919673544848	127.146603063039
5.21180555555556	98.4068322563139	127.130317664638
5.21527777777778	98.4847747405095	127.141494507776
5.21875	98.5142709869473	127.128996003078
5.22222222222222	98.6167430517268	127.158698373909
5.22569444444444	98.6780318415596	127.133692748634
5.22916666666667	98.6809613956956	127.156631687956
5.23263888888889	98.5862858412077	127.173112257498
5.23611111111111	98.6946076064931	127.141723363772
5.23958333333333	98.7578838438954	127.13623487838
5.24305555555556	98.7669576189644	127.13926650773
5.24652777777778	98.6518764344732	127.175018201626
5.25	98.5607364837568	127.217765781707
5.25347222222222	98.5182846707694	127.228742663605
5.25694444444444	98.4725236977345	127.229311070796
5.26041666666667	98.4418317859139	127.194492951216
5.26388888888889	98.4851437856696	127.230279764255
5.26736111111111	98.4905121507145	127.213222087716
5.27083333333333	98.5517149002835	127.206215982233
5.27430555555556	98.4801348943435	127.190679133265
5.27777777777778	98.4356446225646	127.182725670364
5.28125	98.3392857252023	127.17040472231
5.28472222222222	98.4167377403194	127.133326766718
5.28819444444444	98.5476898275487	127.119158118666
5.29166666666667	98.6021289847297	127.154855581634
5.29513888888889	98.6660307871904	127.164135610176
5.29861111111111	98.7163980719791	127.181557770642
5.30208333333333	98.7689716130794	127.152785571227
5.30555555555556	98.7168603027063	127.157905520376
5.30902777777778	98.7382196156729	127.1666151719
5.3125	98.7964520324465	127.1666151719
5.31597222222222	98.8808693001316	127.163394356252
5.31944444444444	99.0635805348136	127.190672328788
5.32291666666667	99.08302165062	127.205252843434
5.32638888888889	98.9562212915411	127.187091635979
5.32986111111111	98.9615981469038	127.139281156646
5.33333333333333	99.0099570379947	127.171042005323
5.33680555555556	99.0155360544271	127.182201115691
5.34027777777778	99.0361408822742	127.179547438733
5.34375	99.153392622388	127.178409868492
5.34722222222222	99.1371350168708	127.163826964771
5.35069444444444	99.0852558521112	127.164395754562
5.35416666666667	99.061804975758	127.201097763038
5.35763888888889	99.0353046422729	127.199205537977
5.36111111111111	99.0784114511365	127.189929156947
5.36458333333333	99.0505335508372	127.188982479018
5.36805555555556	99.0819967634396	127.177614986321
5.37152777777778	99.0668821141387	127.124252351962
5.375	99.0634866019066	127.101355106602
5.37847222222222	99.0775194514104	127.12975569844
5.38194444444444	99.0675843904437	127.158728811282
5.38541666666667	99.0010352603503	127.196568411463
5.38888888888889	99.0849155471667	127.218350933944
5.39236111111111	99.0664990827863	127.164772329208
5.39583333333333	99.0791511742705	127.14772835307
5.39930555555556	99.0309451322462	127.134653055438
5.40277777777778	99.119172262743	127.120253994171
5.40625	99.0553993357766	127.102802071746
5.40972222222222	99.1580201729646	127.113039532436
5.41319444444444	99.208578214504	127.113039532436
5.41666666666667	99.1955138470087	127.073259124596
5.42013888888889	99.1263929026315	127.070232653443
5.42361111111111	99.1608260104885	127.021586046058
5.42708333333333	99.1707427324762	126.984056654674
5.43055555555556	99.2806845221245	127.023460138379
5.43402777777778	99.3042381420736	127.053365147266
5.4375	99.2988929916931	127.09008998236
5.44097222222222	99.2370786652665	127.116600672577
5.44444444444444	99.2235817158805	127.161315822043
5.44791666666667	98.9852519129508	127.159989255728
5.45138888888889	98.8877534040875	127.157715981116
5.45486111111111	98.8040812205357	127.203735172382
5.45833333333333	98.9007994998819	127.184233280728
5.46180555555556	98.9552319037882	127.219082770445
5.46527777777778	99.0140252956977	127.246010149251
5.46875	98.9599440838453	127.229923995564
5.47222222222222	98.9142376060257	127.210816422623
5.47569444444444	98.8277888586434	127.189628691331
5.47916666666667	98.8421852541819	127.194167285408
5.48263888888889	98.8419396659099	127.190573732699
5.48611111111111	99.0156306716841	127.202318023589
5.48958333333333	99.0497051083498	127.200802258646
5.49305555555556	99.1353139447431	127.176205733016
5.49652777777778	99.1418378458782	127.170898553222
5.5	99.0287164847419	127.172411368456
5.50347222222222	98.8709949612801	127.16578016846
5.50694444444444	98.8697894973025	127.149671595014
5.51041666666667	98.9288238550839	127.138116065199
5.51388888888889	99.012598837317	127.10265330525
5.51736111111111	99.0965648051274	127.065915235263
5.52083333333333	99.2461035634714	127.07971595702
5.52430555555556	99.2960153449003	127.087097386132
5.52777777777778	99.2972299061155	127.097324943143
5.53125	99.3148827403333	127.072106509848
5.53472222222222	99.3397271999465	127.07627664213
5.53819444444444	99.3991473421856	127.088372053929
5.54166666666667	99.4874327110173	127.083822744022
5.54513888888889	99.4659486059688	127.08306413958
5.54861111111111	99.4059392422235	127.054409608378
5.55208333333333	99.4435420958457	127.089304305747
5.55555555555556	99.3785732912125	127.096888730559
5.55902777777778	99.2897345602622	127.079493339727
5.5625	99.276919491251	127.055439038829
5.56597222222222	99.2878431846751	127.04634832417
5.56944444444444	99.2376965078096	127.071566757465
5.57291666666667	99.0846542136004	127.092394874271
5.57638888888889	99.0232711222845	127.04716135888
5.57986111111111	98.9117367042585	127.076321689049
5.58333333333333	98.9365957052203	127.097354488675
5.58680555555556	98.967986485215	127.137943223964
5.59027777777778	98.9945777837723	127.144758133519
5.59375	99.0016306099773	127.156882862786
5.59722222222222	98.8901942883165	127.194099826205
5.60069444444444	98.730786612213	127.215315673418
5.60416666666667	98.6638226163092	127.226110101449
5.60763888888889	98.7175923298591	127.246736881168
5.61111111111111	98.8153049745352	127.218704862293
5.61458333333333	98.9876259214103	127.207321304036
5.61805555555556	99.182756071493	127.176644138812
5.62152777777778	99.0377093012333	127.157887002947
5.625	98.9562069217647	127.128882511174
5.62847222222222	98.8800927021423	127.10766735953
5.63194444444444	98.8176410655549	127.09478441196
5.63541666666667	98.8938823980141	127.080440757229
5.63888888888889	98.9730860668944	127.059793699807
5.64236111111111	99.0028553210689	127.071334480765
5.64583333333333	98.8504020359827	127.044834641472
5.64930555555556	98.8151920308855	127.068704037519
5.65277777777778	98.7054726847394	127.12418770269
5.65625	98.6223609863138	127.18527232124
5.65972222222222	98.6275030604136	127.208382821206
5.66319444444444	98.6517383142091	127.242498202193
5.66666666666667	98.6048780463847	127.274117274559
5.67013888888889	98.5894420909996	127.308943941229
5.67361111111111	98.5894420909996	127.272817464947
5.67708333333333	98.6374073034449	127.313696946424
5.68055555555556	98.6120364543669	127.354658911173
5.68402777777778	98.6600483905434	127.397784789731
5.6875	98.5985257171943	127.454607706128
5.69097222222222	98.5938945015742	127.47687776102
5.69444444444444	98.6294003285027	127.438714024041
5.69791666666667	98.6801725578427	127.445902951002
5.70138888888889	98.7609717608283	127.471423594566
5.70486111111111	98.7482381311821	127.455530200223
5.70833333333333	98.8134753422696	127.42032440573
5.71180555555556	98.7995056468812	127.425059424264
5.71527777777778	98.8174572228878	127.388729252695
5.71875	98.9491421677284	127.30533136562
5.72222222222222	98.9163456036104	127.243429558141
5.72569444444444	98.9868659814507	127.163116510526
5.72916666666667	99.0325860421682	127.116072675437
5.73263888888889	98.9180818494562	127.13139105921
5.73611111111111	98.8204317983271	127.134416640268
5.73958333333333	98.7596566805259	127.116274407591
5.74305555555556	98.8876371967275	127.096376884916
5.74652777777778	98.7818453957474	127.119670133638
5.75	98.819293775409	127.145394733611
5.75347222222222	98.7643560926423	127.177756843231
5.75694444444444	98.7034814324572	127.247579694681
5.76041666666667	98.7326127090213	127.279991696909
5.76388888888889	98.6982758269808	127.318800462202
5.76736111111111	98.6557247507484	127.32163984505
5.77083333333333	98.7233414691422	127.310484016024
5.77430555555556	98.7895368551849	127.329942295905
5.77777777777778	98.8007503391259	127.329753164645
5.78125	98.8284907800749	127.336199925639
5.78472222222222	98.9369601070811	127.336199925639
5.78819444444444	98.9430642593488	127.342433316813
5.79166666666667	98.8683851972919	127.37564752672
5.79513888888889	98.7731119308258	127.370741525548
5.79861111111111	98.7608834570996	127.375850909443
5.80208333333333	98.7410984470766	127.349550900087
5.80555555555556	98.6544013157881	127.367895438933
5.80902777777778	98.6488263441309	127.339674245511
5.8125	98.5579887869388	127.3192705565
5.81597222222222	98.5665114191615	127.31851400055
5.81944444444444	98.5216017837295	127.35598562287
5.82291666666667	98.5386219444346	127.35598562287
5.82638888888889	98.5374014464286	127.313797559554
5.82986111111111	98.6844504086121	127.265454452601
5.83333333333333	98.7145304345162	127.2287824144
5.83680555555556	98.7961448377545	127.219886845777
5.84027777777778	98.8334799634803	127.219318559737
5.84375	98.9435442978397	127.222341672423
5.84722222222222	99.0476884189798	127.224427474794
5.85069444444444	99.2410186419551	127.214022873687
5.85416666666667	99.2295721027434	127.19149266627
5.85763888888889	99.0816809584617	127.165767645799
5.86111111111111	99.0209906091682	127.180325760382
5.86458333333333	99.0180607359086	127.185441928706
5.86805555555556	98.9542208655257	127.217567247638
5.87152777777778	98.9351574593021	127.216052500929
5.875	98.9470332998157	127.234214896285
5.87847222222222	98.8350499972208	127.272228467152
5.88194444444444	98.8306732680794	127.291859504918
5.88541666666667	98.7604106539013	127.312886097116
5.88888888888889	98.6725617767188	127.337274877835
5.89236111111111	98.7820462442349	127.358291824948
5.89583333333333	98.8794502183992	127.376456596807
5.89930555555556	98.997287414026	127.335571762652
5.90277777777778	99.0595851019891	127.349582254378
5.90625	99.1896995382365	127.297191048757
5.90972222222222	99.293809546423	127.291508979903
5.91319444444444	99.3336853711226	127.300390605388
5.91666666666667	99.5365270828622	127.287166210752
5.92013888888889	99.5959177515235	127.248249292558
5.92361111111111	99.3728714113468	127.284340981492
5.92708333333333	99.3175878831767	127.251053573327
5.93055555555556	99.233898423925	127.221315683399
5.93402777777778	99.2207447630888	127.225852424792
5.9375	99.1344007513368	127.234950447762
5.94097222222222	99.1377952602341	127.245163620245
5.94444444444444	99.1274641456465	127.276021810703
5.94791666666667	99.0231094710767	127.313471991324
5.95138888888889	98.7999638986251	127.304968446132
5.95486111111111	98.5842904553956	127.332533695276
5.95833333333333	98.4263462434117	127.382195858275
5.96180555555556	98.6319836620423	127.375401828193
5.96527777777778	98.7669013319346	127.386382124559
5.96875	98.744030230659	127.422171868867
5.97222222222222	98.7873160196904	127.459344006921
5.97569444444444	98.9040236587069	127.51491380511
5.97916666666667	98.9518957809586	127.509051789555
5.98263888888889	98.8765811219383	127.527753797716
5.98611111111111	98.994710684459	127.558681767204
5.98958333333333	99.1152740305099	127.606786292362
5.99305555555556	99.3174371216406	127.589612909288
5.99652777777778	99.5110702449663	127.532378872414
6	99.4389013801408	127.487741258811
6.00347222222222	99.2683330400718	127.464063825822
6.00694444444444	99.2353840227703	127.45668770631
6.01041666666667	99.2089022760598	127.41252068281
6.01388888888889	99.2702834595453	127.378719139593
6.01736111111111	99.2468625836263	127.396674001913
6.02083333333333	99.1855698081042	127.372298751094
6.02430555555556	99.2591642517539	127.324552106825
6.02777777777778	99.3547506983058	127.301939523397
6.03125	99.3542678133423	127.314020159334
6.03472222222222	99.312778254049	127.328402484203
6.03819444444444	99.4016313365129	127.353768690857
6.04166666666667	99.6211364937888	127.3984311305
6.04513888888889	99.7502873289076	127.414123387855
6.04861111111111	99.8338410558974	127.434717847153
6.05208333333333	99.7416134630348	127.445303232367
6.05555555555556	99.685105958527	127.449079660301
6.05902777777778	99.6609117389855	127.447566325782
6.0625	99.4972806424095	127.454939313182
6.06597222222222	99.5148804247119	127.433416469431
6.06944444444444	99.4380152526295	127.399029085896
6.07291666666667	99.381749515987	127.426985603763
6.07638888888889	99.3272305249478	127.449843244748
6.07986111111111	99.2079216210809	127.422801433157
6.08333333333333	99.0924532236052	127.423368225183
6.08680555555556	99.1028133398085	127.379869024889
6.09027777777778	99.0150022570092	127.371174596935
6.09375	99.0383271971491	127.362109101764
6.09722222222222	99.2027340592237	127.381955894329
6.10069444444444	99.2775446161976	127.421952876585
6.10416666666667	99.0886750306426	127.427054004939
6.10763888888889	99.1343396013741	127.455968909616
6.11111111111111	99.0713520846041	127.489127057878
6.11458333333333	99.1627573698664	127.484596893672
6.11805555555556	98.9482538546504	127.489329043554
6.12152777777778	98.9211129216438	127.49839394785
6.125	98.8899970284641	127.541138034745
6.12847222222222	98.9691136334302	127.529598385977
6.13194444444444	99.0155835024385	127.543948814686
6.13541666666667	98.9997098952929	127.536581118704
6.13888888888889	98.9407391072627	127.510561020754
6.14236111111111	99.1165929617018	127.534148152044
6.14583333333333	99.1714247563272	127.526595664928
6.14930555555556	99.2317357611758	127.458292071839
6.15277777777778	99.07397916825	127.442611589321
6.15625	99.3747942257307	127.433902936177
6.15972222222222	99.464461822284	127.427482694786
6.16319444444444	99.272512756184	127.420684459861
6.16666666666667	99.219683549026	127.422387754997
6.17013888888889	99.1817025754546	127.431442043264
6.17361111111111	99.1060427151211	127.437109917475
6.17708333333333	99.2033922128891	127.399106281442
6.18055555555556	99.1095608031275	127.35283024661
6.18402777777778	99.0462451277207	127.353585716795
6.1875	99.1274030597783	127.339194441681
6.19097222222222	99.2282001797956	127.333521569751
6.19444444444444	99.1975038130124	127.31248013957
6.19791666666667	99.2699487131733	127.277862856748
6.20138888888889	99.4992722044912	127.256497997146
6.20486111111111	99.5148137764156	127.236989714249
6.20833333333333	99.5544844648969	127.185777682764
6.21180555555556	99.617859350868	127.147370801077
6.21527777777778	99.5777872709246	127.143961392195
6.21875	99.5753496898285	127.167972443976
6.22222222222222	99.6210683864929	127.15814748719
6.22569444444444	99.5831239187921	127.179160304757
6.22916666666667	99.6136155591701	127.154545656833
6.23263888888889	99.4798697729264	127.151509492358
6.23611111111111	99.4738852713941	127.158138301164
6.23958333333333	99.3206460903613	127.116619306674
6.24305555555556	99.4139473497723	127.13915505064
