# Supplementary material for: Digital twinning of Cellular Capsule Technology: Emerging outcomes from the perspective of porous media mechanics
Source: PLoS One. 2021 Jul 12;16(7):e0254512. doi: 10.1371/journal.pone.0254512 (PMC8274916; doi:10.1371/journal.pone.0254512)
Supplement: S1 Data — (ZIP) [file pone.0254512.s011.zip › Data/data_thin_R101_t9.txt]

0	83.218714210834	108.629840711444
0.125	86.2078542832809	109.229015533396
0.25	90.7697528115931	109.352885207409
0.375	91.6962696071798	108.872063058664
0.5	95.1940692901899	110.67581166011
0.625	97.232219241354	110.904634536991
0.75	97.657662824175	112.232479375409
0.875	104.304502776069	114.635559894636
1	105.395865230299	115.229295638082
1.125	105.009815737739	115.954218947478
1.25	108.990279470732	117.151621501293
1.375	107.308358582433	118.227107370507
1.5	109.349530155474	118.224004158359
1.625	109.946117665923	119.315038747584
1.75	111.501127354273	119.791308979435
1.875	111.62872036439	119.188286518903
2	114.145492139621	121.833232578429
2.16666666666667	113.432944360279	120.876088577555
2.25	113.917060006434	121.353487978657
2.375	113.548997252596	121.712720132442
2.5	113.186868766419	121.956935074389
2.625	114.150634639213	120.756443828537
2.79166666666667	121.836846110131	122.434914465829
2.875	116.189066216578	123.024111354329
3	116.908665967686	123.874668529061
3.125	117.639145960944	122.794269456946
3.25	116.669606999648	123.266025818224
3.375	117.264307046119	123.398698235089
3.5	116.435413878663	124.358257891193
3.625	119.076189280238	123.867264070376
3.75	117.874993701495	124.476798544131
3.875	119.317498623241	124.707069761131
4	120.276979705735	125.801080468865
4.125	117.992274388142	124.834977949873
4.25	118.820804972309	125.195063088191
4.375	119.550649128335	126.398967987402
4.5	121.596915817408	126.152591860497
4.625	119.664448051159	126.152591860497
4.79166666666667	117.992274388142	125.670652366581
4.875	119.316576175813	125.792039483634
5	118.110991738393	125.917388750756
5.125	121.836846110131	127.11791607003
5.25	121.956032591054	127.945848417948
5.375	120.871232214576	127.23273223847
5.5	123.152575866992	128.320935238106
5.625	120.632422678457	127.958751315479
5.75	121.950015864807	128.073673065482
6	122.558009662707	128.31807613279
6.125	124.711188389631	129.751079668569
6.25	122.187151012745	128.678678470808
6.375	123.636318948185	128.312357731034
6.5	125.319838456758	130.000795685953
6.75	124.956296054128	130.841610865038
7.08333333333333	127.710500643143	131.558032531529
7.41666666666667	125.670068491466	131.558032531529
7.75	126.752873558803	132.040433876688
8.08333333333333	127.942694178412	133.104768849376
8.54166666666667	128.546032796702	131.918121681691
9.125	128.072527223052	133.114139998409
9.625	128.190781388995	133.714996848392
10.1666666666667	130.713966914392	134.798499301783
10.5833333333333	129.63453184678	134.432753060932
11.125	131.558032531529	136.597503497624
11.5416666666667	131.4327592006	136.1102288401
12.1666666666667	132.632047889598	137.674043180278
12.5416666666667	132.957500033983	138.551443227352
13.1666666666667	133.84389043348	139.524068192895
