# Supplementary material for: Digital twinning of Cellular Capsule Technology: Emerging outcomes from the perspective of porous media mechanics
Source: PLoS One. 2021 Jul 12;16(7):e0254512. doi: 10.1371/journal.pone.0254512 (PMC8274916; doi:10.1371/journal.pone.0254512)
Supplement: S1 Data — (ZIP) [file pone.0254512.s011.zip › Data/data_thin_R98_t9.txt]

0	85.8077365003419	105.109689748286
0.124999996666667	89.5461166459463	107.300152854261
0.25	89.1856662100185	105.86544518433
0.374999996666667	91.6966697087129	106.94087895822
0.499999996666667	93.86049004963	108.985230110165
0.666666663333333	98.0674199390561	110.436548920996
0.749999996666667	97.8276972229698	111.153122135681
0.874999996666667	99.1230850370444	110.665203479443
0.999999996666667	101.179993490821	112.8261793716
1.12499999666667	102.030703509281	113.548997252596
1.24999999666667	103.824329831539	113.06557704879
1.37499999666667	103.593679565212	114.509074543751
1.49999999666667	105.145635125702	116.494636163117
1.62499999666667	103.701285854603	114.745280907085
1.74999999666667	107.313486843913	115.953269744028
1.87499999666667	105.73818405325	115.235663269545
1.99999999666667	107.061227794264	114.865118351973
2.12499999666667	105.868217565263	115.7456
2.24999999666667	106.225593375128	116.10952
2.37499999666667	106.576263176241	116.309939550395
2.49999999666667	104.542709402292	116.63108
2.62499999666667	109.819576410845	115.951687721009
2.79166666333333	108.387754026596	116.81175
2.91666666333333	110.546786936169	117.151621501293
2.99999999666667	110.549441917543	116.657027930618
3.12499999666667	109.584135724783	117.750741812747
3.24999999666667	110.436548920996	117.31372
3.41666666333333	111.623461680116	119.05153837649
3.49999999666667	110.246362217379	118.437625283533
3.62499999666667	111.325612964451	120.414468944601
3.74999999666667	112.316132548148	119.707056446382
3.87499999666667	111.627734379958	118.715777904906
3.99999999666667	111.389198895464	118.832228788011
4.12499999666667	113.432944360279	119.550649128335
4.24999999666667	113.052921489561	119.316576175813
4.37499999666667	112.227902794292	119.068486421046
4.49999999666667	113.724628863721	119.7698685032
4.62499999666667	112.612664604383	120.594400478428
4.74999999666667	112.570630057721	120.664352067513
4.87499999666667	113.848440990308	121.585450017882
4.99999999666667	115.152856595768	122.495728769941
5.12499999666667	115.581533799366	121.119870087184
5.24999999666667	115.834558059175	122.67619643588
5.41666666333333	114.519326658621	121.592691701266
5.49999999666667	115.470065605573	122.312295292084
5.62499999666667	115.582803472656	121.834437100905
5.74999999666667	114.638120181404	122.304496274328
5.87499999666667	116.799720791918	122.190453826678
5.99999999666667	116.424385127126	123.024707787154
6.12499999666667	116.310570413049	123.274954451034
6.24999999666667	116.188118931721	123.521129990541
6.37499999666667	117.640081561553	123.750807756484
6.62499999666667	118.598284646192	123.873187672732
6.74999999666667	120.273319308896	125.201509931678
6.87499999666667	121.110782575504	125.917388750756
6.99999999666667	120.275454553923	124.583447592418
7.12499999666667	117.996627394316	124.474440627089
7.37499999666667	120.871232214576	127.106948298401
7.70833333	120.756443828537	127.106948298401
8.04166666333333	122.308695807223	127.468098669212
8.37499999666667	124.707069761131	129.628588495802
8.70833333	126.150265266275	129.63453184678
9.16666666333333	128.145840483104	133.914866006652
9.74999999666667	130.86415	135.8332
10.2499999966667	132.65555800668	138.129244379553
10.7916666633333	136.872525193577	141.191724915851
11.20833333	137.841293397897	142.642261539384
